# Supplementary material for: Soil Respiration Dynamics and Environmental Controls Across Montane Forests of Nepal
Source: Plant Environ Interact. 2026 May 11;7(3):e70159. doi: 10.1002/pei3.70159 (PMC13161465; doi:10.1002/pei3.70159)
Supplement: Supplementary file 1 — Data S1: Supporting information. [file PEI3-7-e70159-s001.xlsx]

## Sheet: soil respiration data
SN	Forest.Type	Month	Chamber	ST	SWC	SoilResp	Season
1	EOF	Jan	C1	6.43333	4.44	135.549	Winter	EOF: evergreen Oak Forest
2	EOF	Jan	C10	4.96667	8.03333	134.84	Winter	OLF: Oak-Laurel Forest
3	EOF	Jan	C2	4.16667	9.8	145.965	Winter	SCF: Schima-Castanopsis Forest
4	EOF	Jan	C3	4.5	5.60667	181.097	Winter
5	EOF	Jan	C4	4.36667	8.20333	167.134	Winter
6	EOF	Jan	C5	3.83333	8.66333	150.371	Winter
7	EOF	Jan	C6	4.13333	7.60667	99.1592	Winter
8	EOF	Jan	C7	5.36667	5.28333	152.263	Winter
9	EOF	Jan	C8	4	14.9	140.725	Winter
10	EOF	Jan	C9	4.73333	4.07	122.84	Winter
11	EOF	Feb	C1	6.8	6.97	156.437	Winter
12	EOF	Feb	C10	4.33333	13.98	78.2821	Winter
13	EOF	Feb	C2	3.8	9.42667	69.3379	Winter
14	EOF	Feb	C3	5.83333	4.63	123.842	Winter
15	EOF	Feb	C4	4.2	9.62333	163.169	Winter
16	EOF	Feb	C5	2.36667	10.5833	189.348	Winter
17	EOF	Feb	C6	6.53333	8.48333	151.729	Winter
18	EOF	Feb	C7	4.5	10.9267	140.984	Winter
19	EOF	Feb	C8	5	9.04333	136.279	Winter
20	EOF	Feb	C9	3.86667	6.99333	141.521	Winter
21	EOF	Mar	C1	13.4667	7.22333	267.123	Spring
22	EOF	Mar	C10	8.63333	10.4	110.356	Spring
23	EOF	Mar	C2	10.7667	4.84333	181.854	Spring
24	EOF	Mar	C3	10.9667	5.19667	205.614	Spring
25	EOF	Mar	C4	10.1333	6.26333	240.566	Spring
26	EOF	Mar	C5	7.9	11.5	245.786	Spring
27	EOF	Mar	C6	10.2667	6.16333	120.908	Spring
28	EOF	Mar	C7	8.1	5.37	145.893	Spring
29	EOF	Mar	C8	10.8667	12.2767	273.95	Spring
30	EOF	Mar	C9	8.46667	6.50333	232.425	Spring
31	EOF	Apr	C1	12.4	5.48333	241.874	Spring
32	EOF	Apr	C10	12.2233	6.55667	202.211	Spring
33	EOF	Apr	C2	10.8333	7.19333	179.131	Spring
34	EOF	Apr	C3	12.2667	4.63667	274.088	Spring
35	EOF	Apr	C4	12	5.36333	312.744	Spring
36	EOF	Apr	C5	11.0333	6.93333	368.228	Spring
37	EOF	Apr	C6	11.4333	5.11333	136.775	Spring
38	EOF	Apr	C7	12.7333	7.05667	301.976	Spring
39	EOF	Apr	C8	12.3	5.54333	399.348	Spring
40	EOF	Apr	C9	12.3667	5.31333	272.406	Spring
41	EOF	May	C1	12.6333	11.2833	370.292	Spring
42	EOF	May	C10	14.1	26.8033	297.295	Spring
43	EOF	May	C2	12.6	18.8033	305.304	Spring
44	EOF	May	C3	14	15.2667	558.712	Spring
45	EOF	May	C4	13.55	10.5733	391.069	Spring
46	EOF	May	C5	13.5333	22.8033	301.246	Spring
47	EOF	May	C6	13.45	12.2833	369.055	Spring
48	EOF	May	C7	13	14.2667	500.215	Spring
49	EOF	May	C8	13	14.2667	506.466	Spring
50	EOF	May	C9	14.0333	23.8033	300.249	Spring
51	EOF	Jun	C1	13.9333	28.2333	455.019	Summer
52	EOF	Jun	C10	14.2667	28.6667	600.142	Summer
53	EOF	Jun	C2	13.8667	29.8167	299.726	Summer
54	EOF	Jun	C3	13.5667	26.1	634.179	Summer
55	EOF	Jun	C4	14.6667	26.5767	311.752	Summer
56	EOF	Jun	C5	13.8	23.1233	757.908	Summer
57	EOF	Jun	C6	13.6	25.4167	500.503	Summer
58	EOF	Jun	C7	14.5	28.8867	657.797	Summer
59	EOF	Jun	C8	13.9	33.3233	444.384	Summer
60	EOF	Jun	C9	14.3667	17.7367	942.067	Summer
61	EOF	Jul	C1	15.9333	18.1533	600.712	Summer
62	EOF	Jul	C10	15.3	13.41	629.955	Summer
63	EOF	Jul	C2	14.7	18.8367	602.24	Summer
64	EOF	Jul	C3	15.2	21.4533	629.332	Summer
65	EOF	Jul	C4	15.4333	22.9067	624.295	Summer
66	EOF	Jul	C5	14.9333	23.7067	633.358	Summer
67	EOF	Jul	C6	14.8333	12.26	635.087	Summer
68	EOF	Jul	C7	15.3333	19.22	651.249	Summer
69	EOF	Jul	C8	15	19.1033	626.971	Summer
70	EOF	Jul	C9	15.2667	14.2367	626.19	Summer
71	EOF	Aug	C1	15.0667	19.5067	401.374	Summer
72	EOF	Aug	C10	15.2667	19.13	955.979	Summer
73	EOF	Aug	C2	15.0333	28.6467	415.693	Summer
74	EOF	Aug	C3	16.0333	24.5467	710.123	Summer
75	EOF	Aug	C4	15.8333	30.0167	336.935	Summer
76	EOF	Aug	C5	15.4667	24.44	491.719	Summer
77	EOF	Aug	C6	15.2333	23.46	532.061	Summer
78	EOF	Aug	C7	15.4	19.4067	870.496	Summer
79	EOF	Aug	C8	14.9	29.3067	355.659	Summer
80	EOF	Aug	C9	15.35	19.58	582.012	Summer
81	EOF	Sep	C1	14.0667	31.5599	688.834	Autumn
82	EOF	Sep	C10	13.6	36.5746	553.493	Autumn
83	EOF	Sep	C2	13.5	26.5699	505.12	Autumn
84	EOF	Sep	C3	13.7333	34.2624	526.359	Autumn
85	EOF	Sep	C4	13.8	35.767	388.677	Autumn
86	EOF	Sep	C5	13.3	37.3018	484.237	Autumn
87	EOF	Sep	C6	13.5333	28.0904	465.794	Autumn
88	EOF	Sep	C7	13.6	22.2264	708.866	Autumn
89	EOF	Sep	C8	13.5	33.1342	655.239	Autumn
90	EOF	Sep	C9	13.5	36.6571	910.441	Autumn
91	EOF	Oct	C1	11.2667	36.8753	230.403	Autumn
92	EOF	Oct	C10	11.6667	31.6783	481.829	Autumn
93	EOF	Oct	C2	10.4	32.2847	293.651	Autumn
94	EOF	Oct	C3	13.8667	33.1412	537.173	Autumn
95	EOF	Oct	C4	10.9333	40.849	225.051	Autumn
96	EOF	Oct	C5	9.76667	26.3043	153.12	Autumn
97	EOF	Oct	C6	11.6	27.7959	246.384	Autumn
98	EOF	Oct	C7	10.7	40.3287	415.03	Autumn
99	EOF	Oct	C8	10.4667	37.5816	311.656	Autumn
100	EOF	Oct	C9	10.5667	31.0597	267.162	Autumn
101	EOF	Nov	C1	9.53333	20.5233	239.648	Autumn
102	EOF	Nov	C10	9.16667	6.5471	363.381	Autumn
103	EOF	Nov	C2	8.66667	19.4631	170.557	Autumn
104	EOF	Nov	C3	9.66667	11.6809	282.919	Autumn
105	EOF	Nov	C4	8.76667	9.16928	168.307	Autumn
106	EOF	Nov	C5	7.73333	18.4921	132.08	Autumn
107	EOF	Nov	C6	9.5	12.6725	260.531	Autumn
108	EOF	Nov	C7	9.2	28.3725	210.897	Autumn
109	EOF	Nov	C8	8.73333	31.3643	308.851	Autumn
110	EOF	Nov	C9	10.1	15.8654	269.295	Autumn
111	EOF	Dec	C1	10.7	3.83333	198.534	Winter
112	EOF	Dec	C10	8.13333	4.51667	147.306	Winter
113	EOF	Dec	C2	8.03333	4.04667	159.009	Winter
114	EOF	Dec	C3	7.96667	4.04333	197.068	Winter
115	EOF	Dec	C4	6.9	3.78667	192.901	Winter
116	EOF	Dec	C5	5.83333	4.83333	181.044	Winter
117	EOF	Dec	C6	6.93333	5.15333	211.315	Winter
118	EOF	Dec	C7	7.6	4.98	181.155	Winter
119	EOF	Dec	C8	6.73333	5.40667	262.432	Winter
120	EOF	Dec	C9	6.9	4.14	192.931	Winter
121	OLF	Jan	C1	5.5	7.12	87.0238	Winter
122	OLF	Jan	C10	6.2	6.37	165.387	Winter
123	OLF	Jan	C2	6.1	9.08	94.7703	Winter
124	OLF	Jan	C3	6.23333	5.63667	179.474	Winter
125	OLF	Jan	C4	5.5	9.40333	144.357	Winter
126	OLF	Jan	C5	5.7	9.52	115.262	Winter
127	OLF	Jan	C6	4.95	9.25	69.24	Winter
128	OLF	Jan	C7	6.3	6.60333	138.424	Winter
129	OLF	Jan	C8	6.06667	5.18333	160.54	Winter
130	OLF	Jan	C9	5.6	12.2567	140.382	Winter
131	OLF	Feb	C1	6.8	6.97	169.295	Winter
132	OLF	Feb	C10	4.33333	13.98	84.7162	Winter
133	OLF	Feb	C2	3.8	9.42667	75.0369	Winter
134	OLF	Feb	C3	5.83333	4.63	147.258	Winter
135	OLF	Feb	C4	4.2	9.62333	176.58	Winter
136	OLF	Feb	C5	2.36667	10.5833	204.911	Winter
137	OLF	Feb	C6	6.53333	8.48333	164.2	Winter
138	OLF	Feb	C7	4.5	10.9267	184.784	Winter
139	OLF	Feb	C8	5	9.04333	287.877	Winter
140	OLF	Feb	C9	3.86667	6.99333	153.152	Winter
141	OLF	Mar	C1	10.3667	7.56333	139.407	Spring
142	OLF	Mar	C10	10.9333	8.79667	136.788	Spring
143	OLF	Mar	C2	10.1333	10.4967	102.371	Spring
144	OLF	Mar	C3	10.6	8.94667	178.809	Spring
145	OLF	Mar	C4	11.7	9.03667	158.451	Spring
146	OLF	Mar	C5	10.2667	7.16	56.5676	Spring
147	OLF	Mar	C6	10.8667	5.98667	155.092	Spring
148	OLF	Mar	C7	11.1333	8.22667	128.924	Spring
149	OLF	Mar	C8	10.9667	9.12333	164.599	Spring
150	OLF	Mar	C9	11.4667	6.86333	166.877	Spring
151	OLF	Apr	C1	13.6	5.5	112.398	Spring
152	OLF	Apr	C10	13.9	5.43333	160.297	Spring
153	OLF	Apr	C2	13.1667	4.7	156.611	Spring
154	OLF	Apr	C3	13.5667	5.62333	155.001	Spring
155	OLF	Apr	C4	13.1667	5.44	161.401	Spring
156	OLF	Apr	C5	12.9667	2.99333	191.106	Spring
157	OLF	Apr	C6	13.9667	5.7	143.954	Spring
158	OLF	Apr	C7	13.8333	6.46	169.209	Spring
159	OLF	Apr	C8	13.8	4.76333	160.233	Spring
160	OLF	Apr	C9	12.6333	7.2	181.478	Spring
161	OLF	May	C1	13.6667	23.22	312.472	Spring
162	OLF	May	C10	14.3333	21.0367	450.59	Spring
163	OLF	May	C2	14.2	28.26	291.608	Spring
164	OLF	May	C3	14.1	18.99	468.692	Spring
165	OLF	May	C4	14.2333	26.89	442.688	Spring
166	OLF	May	C5	14.0667	19.1567	370.738	Spring
167	OLF	May	C6	14.7	21.6433	392.684	Spring
168	OLF	May	C7	14.3667	22.15	595.693	Spring
169	OLF	May	C8	14.4667	20.2733	407.292	Spring
170	OLF	May	C9	14.3667	27.5067	317.061	Spring
171	OLF	Jun	C1	15.6	25.3433	298.944	Summer
172	OLF	Jun	C10	15.9333	29.4	309.588	Summer
173	OLF	Jun	C2	15.6167	22.5833	298.69	Summer
174	OLF	Jun	C3	15.6667	22.8667	302.459	Summer
175	OLF	Jun	C4	15.8	18.3	309.074	Summer
176	OLF	Jun	C5	15.6667	23.92	369.894	Summer
177	OLF	Jun	C6	15.6333	23.6333	265.397	Summer
178	OLF	Jun	C7	15.8333	23.0333	358.441	Summer
179	OLF	Jun	C8	15.8	22.4	311.327	Summer
180	OLF	Jun	C9	15.9667	28.52	414.885	Summer
181	OLF	Jul	C1	16.9	22.0167	518.163	Summer
182	OLF	Jul	C10	17.2667	15.11	473.931	Summer
183	OLF	Jul	C2	17.2	26.7333	437.665	Summer
184	OLF	Jul	C3	17.2	17.51	511.318	Summer
185	OLF	Jul	C4	17.2667	16.39	717.219	Summer
186	OLF	Jul	C5	16.9	21.3267	319.152	Summer
187	OLF	Jul	C6	17.3	18.2833	653.999	Summer
188	OLF	Jul	C7	17.2	19.39	604.699	Summer
189	OLF	Jul	C8	17.2333	16.0933	498.644	Summer
190	OLF	Jul	C9	17.0333	20.3967	410.483	Summer
191	OLF	Aug	C1	16.5667	18.8033	403.129	Summer
192	OLF	Aug	C10	17.0333	19.67	518.825	Summer
193	OLF	Aug	C2	16.8667	31.6667	315.533	Summer
194	OLF	Aug	C3	16.9667	26.69	392.62	Summer
195	OLF	Aug	C4	16.9667	22.2933	487.194	Summer
196	OLF	Aug	C5	17.2	16.74	393.835	Summer
197	OLF	Aug	C6	16.9333	27.47	402.984	Summer
198	OLF	Aug	C7	17	22.61	484.835	Summer
199	OLF	Aug	C8	16.8	19.6967	443.197	Summer
200	OLF	Aug	C9	16.9	19.6967	267.855	Summer
201	OLF	Sep	C1	15.5	26.9328	483.517	Autumn
202	OLF	Sep	C10	15.9333	41.61	443.874	Autumn
203	OLF	Sep	C2	15.6333	42.6775	326.846	Autumn
204	OLF	Sep	C3	16.0333	31.7881	590.405	Autumn
205	OLF	Sep	C4	15.8667	38.0526	528.04	Autumn
206	OLF	Sep	C5	15.5667	23.9472	371.61	Autumn
207	OLF	Sep	C6	15.4	28.4779	271.158	Autumn
208	OLF	Sep	C7	15.9	49.97	294.691	Autumn
209	OLF	Sep	C8	15.9	33.9208	441.12	Autumn
210	OLF	Sep	C9	15.6	48.7432	280.876	Autumn
211	OLF	Oct	C1	11.9667	31.5453	259.722	Autumn
212	OLF	Oct	C10	12.2333	29.7413	337.535	Autumn
213	OLF	Oct	C2	12.3667	33.0719	213.017	Autumn
214	OLF	Oct	C3	12.3	35.0973	352.02	Autumn
215	OLF	Oct	C4	11.9667	35.0783	311.522	Autumn
216	OLF	Oct	C5	11.8333	42.1749	292.384	Autumn
217	OLF	Oct	C6	11.6667	29.0814	163.161	Autumn
218	OLF	Oct	C7	11.8	21.0724	319.678	Autumn
219	OLF	Oct	C8	12.6667	22.1706	368.721	Autumn
220	OLF	Oct	C9	11.7667	28.0766	200.224	Autumn
221	OLF	Nov	C1	9.73333	16.4598	245.485	Autumn
222	OLF	Nov	C10	9.96667	19.6887	269.481	Autumn
223	OLF	Nov	C2	10.0667	26.9922	181.167	Autumn
224	OLF	Nov	C3	10.5333	17.7223	187.789	Autumn
225	OLF	Nov	C4	10	22.6706	196.279	Autumn
226	OLF	Nov	C5	10.2667	18.029	216.48	Autumn
227	OLF	Nov	C6	9.93333	15.1596	233.9	Autumn
228	OLF	Nov	C7	10.1	17.8913	118.983	Autumn
229	OLF	Nov	C8	10.4	10.211	228.28	Autumn
230	OLF	Nov	C9	9.5	17.9821	152.517	Autumn
231	OLF	Dec	C1	7.6	4.62667	143.636	Winter
232	OLF	Dec	C10	7.66667	4.46667	186.304	Winter
233	OLF	Dec	C2	8.41	5.23	104.088	Winter
234	OLF	Dec	C3	7.73333	4.13333	150.508	Winter
235	OLF	Dec	C4	6.76667	5.27333	182.48	Winter
236	OLF	Dec	C5	7.8	4.44667	149.558	Winter
237	OLF	Dec	C6	7.16667	4.64667	111.141	Winter
238	OLF	Dec	C7	7.96667	4.74	165.264	Winter
239	OLF	Dec	C8	8.13333	4.49667	186.936	Winter
240	OLF	Dec	C9	7.63333	5.34667	241.639	Winter
241	SCF	Jan	C10	6.73333	9.69667	220.751	Winter
242	SCF	Jan	C11	6.3	11.76	76.9532	Winter
243	SCF	Jan	C12	5.93333	11.34	227.799	Winter
244	SCF	Jan	C13	6.66667	10.18	150.522	Winter
245	SCF	Jan	C14	6.73333	7.87	244.926	Winter
246	SCF	Jan	C15	6.76667	10.7233	157.081	Winter
247	SCF	Jan	C2	5.7	10.31	181.126	Winter
248	SCF	Jan	C4	6.63333	12.34	99.3348	Winter
249	SCF	Jan	C6	6.4	8.91	140.858	Winter
250	SCF	Jan	C8	6.33333	10.58	127.244	Winter
251	SCF	Feb	C10	7.16667	10.1733	88.1184	Winter
252	SCF	Feb	C11	6.4	10.4133	95.4352	Winter
253	SCF	Feb	C12	6.16667	12.41	143.052	Winter
254	SCF	Feb	C13	6.7	14.8533	108.211	Winter
255	SCF	Feb	C14	6.96667	10.3067	197.439	Winter
256	SCF	Feb	C15	6.53333	10.07	124.623	Winter
257	SCF	Feb	C2	6.16667	12.31	112.533	Winter
258	SCF	Feb	C4	7.13333	13.7367	127.15	Winter
259	SCF	Feb	C6	6.36667	9.84333	165.564	Winter
260	SCF	Feb	C8	6.36667	11.5333	88.041	Winter
261	SCF	Mar	C10	12.2	14.1333	177.673	Spring
262	SCF	Mar	C11	11.4	16.0867	171.82	Spring
263	SCF	Mar	C12	12.6333	18.76	216.994	Spring
264	SCF	Mar	C13	11.5	10.2467	149.614	Spring
265	SCF	Mar	C14	12.4667	14.1	178.991	Spring
266	SCF	Mar	C15	11.3333	10.07	174.307	Spring
267	SCF	Mar	C2	12.3333	6.76	107.995	Spring
268	SCF	Mar	C4	12.4333	12.8933	152.845	Spring
269	SCF	Mar	C6	12.3667	9.66333	175.613	Spring
270	SCF	Mar	C8	12.0333	14.9067	169.283	Spring
271	SCF	Apr	C10	14.4667	18.0333	177.183	Spring
272	SCF	Apr	C11	14.2333	16.8333	128.232	Spring
273	SCF	Apr	C12	14.8333	18.1667	328.344	Spring
274	SCF	Apr	C13	14.6667	13.0667	148.181	Spring
275	SCF	Apr	C14	14.8333	15.3667	408.264	Spring
276	SCF	Apr	C15	14.1667	14.3333	163.629	Spring
277	SCF	Apr	C2	14.2667	14.4	171.961	Spring
278	SCF	Apr	C4	14.4	16.2333	199.785	Spring
279	SCF	Apr	C6	15.2	12.1667	257.604	Spring
280	SCF	Apr	C8	14.9667	16.6667	240.315	Spring
281	SCF	May	C10	15.8	22.1333	354.472	Spring
282	SCF	May	C11	16.2333	25.87	312.577	Spring
283	SCF	May	C12	15.9333	26.0267	399.469	Spring
284	SCF	May	C13	16.8333	23.32	295.882	Spring
285	SCF	May	C14	15.7667	16.4033	574.107	Spring
286	SCF	May	C15	16.3	24.5067	473.672	Spring
287	SCF	May	C2	15.9667	21.2433	255.205	Spring
288	SCF	May	C4	16.5667	25.7467	283.348	Spring
289	SCF	May	C6	17.9667	24.3167	268.677	Spring
290	SCF	May	C8	16.4	20.7833	302.371	Spring
291	SCF	Jun	C10	17.3	24.9567	288.281	Summer
292	SCF	Jun	C11	17.8667	17.39	283.531	Summer
293	SCF	Jun	C12	17.6667	33.0233	335.896	Summer
294	SCF	Jun	C13	18.1667	23.0067	355.297	Summer
295	SCF	Jun	C14	17.6	28.29	610.14	Summer
296	SCF	Jun	C15	17.8667	26.74	324.988	Summer
297	SCF	Jun	C2	17.8333	29.0533	286.167	Summer
298	SCF	Jun	C4	17.6333	27.1833	306.988	Summer
299	SCF	Jun	C6	18.9	29.7167	453.213	Summer
300	SCF	Jun	C8	17.3333	32.6233	273.233	Summer
301	SCF	Jul	C10	17.9333	25.2067	427.961	Summer
302	SCF	Jul	C11	17.1	31	320.872	Summer
303	SCF	Jul	C12	17.0333	26.9933	421.458	Summer
304	SCF	Jul	C13	17.3	19.85	431.548	Summer
305	SCF	Jul	C14	17.1	22.94	782.686	Summer
306	SCF	Jul	C15	17.5333	21.97	464.549	Summer
307	SCF	Jul	C2	18.5	27.0367	500.158	Summer
308	SCF	Jul	C4	18.5333	26.8367	298.167	Summer
309	SCF	Jul	C6	19.4	24.3067	309.846	Summer
310	SCF	Jul	C8	18.3	20.6133	615.174	Summer
311	SCF	Aug	C10	17.7667	15.03	372.046	Summer
312	SCF	Aug	C11	17.9667	22.5733	363.631	Summer
313	SCF	Aug	C12	17.8667	28.4833	376.463	Summer
314	SCF	Aug	C13	18.1333	23.1967	352.548	Summer
315	SCF	Aug	C14	17.8667	17.39	855.737	Summer
316	SCF	Aug	C15	18.2333	32.09	398.487	Summer
317	SCF	Aug	C2	17.9	15.3967	351.438	Summer
318	SCF	Aug	C4	18.2	27.8233	444.53	Summer
319	SCF	Aug	C6	18.3333	26.3467	350.975	Summer
320	SCF	Aug	C8	17.9667	27.4167	394.531	Summer
321	SCF	Sep	C10	17.0333	25.8667	419.716	Autumn
322	SCF	Sep	C11	17.1	27.5	395.619	Autumn
323	SCF	Sep	C12	17.0333	31.5	326.569	Autumn
324	SCF	Sep	C13	17.3	20.5333	359.477	Autumn
325	SCF	Sep	C14	17.1	14.5333	689.337	Autumn
326	SCF	Sep	C15	17.5333	27.8667	327.102	Autumn
327	SCF	Sep	C2	17.0333	33.5	243.501	Autumn
328	SCF	Sep	C4	17.3	29.3333	363.37	Autumn
329	SCF	Sep	C6	17.6667	29.4667	329.284	Autumn
330	SCF	Sep	C8	17.2	21.5	506.844	Autumn
331	SCF	Oct	C10	12.9667	23.2798	323.207	Autumn
332	SCF	Oct	C11	13.1333	10.802	245.443	Autumn
333	SCF	Oct	C12	12.9333	17.4634	284.488	Autumn
334	SCF	Oct	C13	13.2333	17.4634	279.678	Autumn
335	SCF	Oct	C14	13.2333	24.9921	575.217	Autumn
336	SCF	Oct	C15	13.3333	6.96218	324.052	Autumn
337	SCF	Oct	C2	13	24.0994	227.599	Autumn
338	SCF	Oct	C4	12.9	32.8896	243.303	Autumn
339	SCF	Oct	C6	13.6667	24.7824	415.105	Autumn
340	SCF	Oct	C8	13.1	10.524	178.087	Autumn
341	SCF	Nov	C10	11.3667	24.4412	204.917	Autumn
342	SCF	Nov	C11	11.2	23.4973	143.244	Autumn
343	SCF	Nov	C12	10.9667	20.2752	141.79	Autumn
344	SCF	Nov	C13	11.4667	23.2165	164.742	Autumn
345	SCF	Nov	C14	11.8	16.5121	229.797	Autumn
346	SCF	Nov	C15	11.8667	23.0538	232.291	Autumn
347	SCF	Nov	C2	11.1667	24.5395	160.057	Autumn
348	SCF	Nov	C4	14.4	20.9642	224.835	Autumn
349	SCF	Nov	C6	11.7333	22.667	304.826	Autumn
350	SCF	Nov	C8	11.2667	24.6364	164.224	Autumn
351	SCF	Dec	C10	7.5	5.45667	155.782	Winter
352	SCF	Dec	C11	7.16667	6.08333	93.9609	Winter
353	SCF	Dec	C12	7.7	5.03	204.523	Winter
354	SCF	Dec	C13	7.33333	4.68667	189.261	Winter
355	SCF	Dec	C14	7.66667	5.67333	160.396	Winter
356	SCF	Dec	C15	8.2	5.52667	142.244	Winter
357	SCF	Dec	C2	6.73333	5.04	138.556	Winter
358	SCF	Dec	C4	6.96667	7.03667	96.611	Winter
359	SCF	Dec	C6	7.5	5.09667	183.978	Winter
360	SCF	Dec	C8	7.5	4.64667	125.388	Winter

## Sheet: soil temperature datasiteIhigh
Plot Title: FC_Site3_H	Site I EOF (Evergreen Oak Forest)
#	Date Time, GMT+05:45	Temp, °C (LGR S/N: 20644679, SEN S/N: 20644679)	Coupler Detached (LGR S/N: 20644679)	Coupler Attached (LGR S/N: 20644679)	Host Connected (LGR S/N: 20644679)	End Of File (LGR S/N: 20644679)
1	2021-11-01 12:00:00	23.064	Logged
2	2021-11-01 13:00:00	25.89
3	2021-11-01 14:00:00	21.318
4	2021-11-01 15:00:00	22.705
5	2021-11-01 16:00:00	12.461
6	2021-11-01 17:00:00	12.437
7	2021-11-01 18:00:00	12.437
8	2021-11-01 19:00:00	12.437
9	2021-11-01 20:00:00	12.389
10	2021-11-01 21:00:00	12.34
11	2021-11-01 22:00:00	12.292
12	2021-11-01 23:00:00	12.243
13	2021-11-02	12.195
14	2021-11-02 01:00:00	12.122
15	2021-11-02 02:00:00	12.05
16	2021-11-02 03:00:00	12.001
17	2021-11-02 04:00:00	11.929
18	2021-11-02 05:00:00	11.88
19	2021-11-02 06:00:00	11.807
20	2021-11-02 07:00:00	11.759
21	2021-11-02 08:00:00	11.686
22	2021-11-02 09:00:00	11.637
23	2021-11-02 10:00:00	11.637
24	2021-11-02 11:00:00	11.662
25	2021-11-02 12:00:00	11.759
26	2021-11-02 13:00:00	11.856
27	2021-11-02 14:00:00	11.929
28	2021-11-02 15:00:00	12.001
29	2021-11-02 16:00:00	12.074
30	2021-11-02 17:00:00	12.098
31	2021-11-02 18:00:00	12.098
32	2021-11-02 19:00:00	12.098
33	2021-11-02 20:00:00	12.05
34	2021-11-02 21:00:00	12.001
35	2021-11-02 22:00:00	11.977
36	2021-11-02 23:00:00	11.929
37	2021-11-03	11.88
38	2021-11-03 01:00:00	11.832
39	2021-11-03 02:00:00	11.759
40	2021-11-03 03:00:00	11.71
41	2021-11-03 04:00:00	11.637
42	2021-11-03 05:00:00	11.565
43	2021-11-03 06:00:00	11.492
44	2021-11-03 07:00:00	11.394
45	2021-11-03 08:00:00	11.297
46	2021-11-03 09:00:00	11.248
47	2021-11-03 10:00:00	11.2
48	2021-11-03 11:00:00	11.248
49	2021-11-03 12:00:00	11.492
50	2021-11-03 13:00:00	11.832
51	2021-11-03 14:00:00	12.05
52	2021-11-03 15:00:00	12.171
53	2021-11-03 16:00:00	12.243
54	2021-11-03 17:00:00	12.268
55	2021-11-03 18:00:00	12.268
56	2021-11-03 19:00:00	12.243
57	2021-11-03 20:00:00	12.171
58	2021-11-03 21:00:00	12.098
59	2021-11-03 22:00:00	12.025
60	2021-11-03 23:00:00	11.929
61	2021-11-04	11.832
62	2021-11-04 01:00:00	11.759
63	2021-11-04 02:00:00	11.686
64	2021-11-04 03:00:00	11.589
65	2021-11-04 04:00:00	11.516
66	2021-11-04 05:00:00	11.443
67	2021-11-04 06:00:00	11.346
68	2021-11-04 07:00:00	11.224
69	2021-11-04 08:00:00	11.127
70	2021-11-04 09:00:00	11.053
71	2021-11-04 10:00:00	11.029
72	2021-11-04 11:00:00	11.102
73	2021-11-04 12:00:00	11.346
74	2021-11-04 13:00:00	11.662
75	2021-11-04 14:00:00	11.88
76	2021-11-04 15:00:00	12.025
77	2021-11-04 16:00:00	12.098
78	2021-11-04 17:00:00	12.122
79	2021-11-04 18:00:00	12.098
80	2021-11-04 19:00:00	12.05
81	2021-11-04 20:00:00	11.953
82	2021-11-04 21:00:00	11.88
83	2021-11-04 22:00:00	11.807
84	2021-11-04 23:00:00	11.71
85	2021-11-05	11.637
86	2021-11-05 01:00:00	11.565
87	2021-11-05 02:00:00	11.492
88	2021-11-05 03:00:00	11.419
89	2021-11-05 04:00:00	11.346
90	2021-11-05 05:00:00	11.273
91	2021-11-05 06:00:00	11.175
92	2021-11-05 07:00:00	11.102
93	2021-11-05 08:00:00	11.029
94	2021-11-05 09:00:00	10.98
95	2021-11-05 10:00:00	10.98
96	2021-11-05 11:00:00	11.053
97	2021-11-05 12:00:00	11.248
98	2021-11-05 13:00:00	11.492
99	2021-11-05 14:00:00	11.686
100	2021-11-05 15:00:00	11.807
101	2021-11-05 16:00:00	11.856
102	2021-11-05 17:00:00	11.904
103	2021-11-05 18:00:00	11.904
104	2021-11-05 19:00:00	11.856
105	2021-11-05 20:00:00	11.783
106	2021-11-05 21:00:00	11.71
107	2021-11-05 22:00:00	11.613
108	2021-11-05 23:00:00	11.516
109	2021-11-06	11.419
110	2021-11-06 01:00:00	11.346
111	2021-11-06 02:00:00	11.248
112	2021-11-06 03:00:00	11.175
113	2021-11-06 04:00:00	11.102
114	2021-11-06 05:00:00	11.029
115	2021-11-06 06:00:00	10.932
116	2021-11-06 07:00:00	10.834
117	2021-11-06 08:00:00	10.785
118	2021-11-06 09:00:00	10.736
119	2021-11-06 10:00:00	10.736
120	2021-11-06 11:00:00	10.834
121	2021-11-06 12:00:00	11.102
122	2021-11-06 13:00:00	11.394
123	2021-11-06 14:00:00	11.613
124	2021-11-06 15:00:00	11.734
125	2021-11-06 16:00:00	11.807
126	2021-11-06 17:00:00	11.856
127	2021-11-06 18:00:00	11.832
128	2021-11-06 19:00:00	11.783
129	2021-11-06 20:00:00	11.662
130	2021-11-06 21:00:00	11.565
131	2021-11-06 22:00:00	11.443
132	2021-11-06 23:00:00	11.346
133	2021-11-07	11.273
134	2021-11-07 01:00:00	11.175
135	2021-11-07 02:00:00	11.102
136	2021-11-07 03:00:00	11.029
137	2021-11-07 04:00:00	10.956
138	2021-11-07 05:00:00	10.883
139	2021-11-07 06:00:00	10.834
140	2021-11-07 07:00:00	10.761
141	2021-11-07 08:00:00	10.687
142	2021-11-07 09:00:00	10.663
143	2021-11-07 10:00:00	10.663
144	2021-11-07 11:00:00	10.761
145	2021-11-07 12:00:00	10.907
146	2021-11-07 13:00:00	11.102
147	2021-11-07 14:00:00	11.273
148	2021-11-07 15:00:00	11.37
149	2021-11-07 16:00:00	11.394
150	2021-11-07 17:00:00	11.419
151	2021-11-07 18:00:00	11.419
152	2021-11-07 19:00:00	11.394
153	2021-11-07 20:00:00	11.346
154	2021-11-07 21:00:00	11.297
155	2021-11-07 22:00:00	11.224
156	2021-11-07 23:00:00	11.151
157	2021-11-08	11.102
158	2021-11-08 01:00:00	11.053
159	2021-11-08 02:00:00	10.98
160	2021-11-08 03:00:00	10.932
161	2021-11-08 04:00:00	10.883
162	2021-11-08 05:00:00	10.834
163	2021-11-08 06:00:00	10.785
164	2021-11-08 07:00:00	10.736
165	2021-11-08 08:00:00	10.687
166	2021-11-08 09:00:00	10.663
167	2021-11-08 10:00:00	10.687
168	2021-11-08 11:00:00	10.785
169	2021-11-08 12:00:00	10.932
170	2021-11-08 13:00:00	11.102
171	2021-11-08 14:00:00	11.248
172	2021-11-08 15:00:00	11.346
173	2021-11-08 16:00:00	11.394
174	2021-11-08 17:00:00	11.443
175	2021-11-08 18:00:00	11.467
176	2021-11-08 19:00:00	11.443
177	2021-11-08 20:00:00	11.394
178	2021-11-08 21:00:00	11.346
179	2021-11-08 22:00:00	11.273
180	2021-11-08 23:00:00	11.224
181	2021-11-09	11.151
182	2021-11-09 01:00:00	11.053
183	2021-11-09 02:00:00	10.98
184	2021-11-09 03:00:00	10.907
185	2021-11-09 04:00:00	10.834
186	2021-11-09 05:00:00	10.785
187	2021-11-09 06:00:00	10.736
188	2021-11-09 07:00:00	10.687
189	2021-11-09 08:00:00	10.638
190	2021-11-09 09:00:00	10.59
191	2021-11-09 10:00:00	10.59
192	2021-11-09 11:00:00	10.663
193	2021-11-09 12:00:00	10.907
194	2021-11-09 13:00:00	11.151
195	2021-11-09 14:00:00	11.37
196	2021-11-09 15:00:00	11.565
197	2021-11-09 16:00:00	11.734
198	2021-11-09 17:00:00	11.832
199	2021-11-09 18:00:00	11.832
200	2021-11-09 19:00:00	11.759
201	2021-11-09 20:00:00	11.686
202	2021-11-09 21:00:00	11.565
203	2021-11-09 22:00:00	11.467
204	2021-11-09 23:00:00	11.37
205	2021-11-10	11.297
206	2021-11-10 01:00:00	11.2
207	2021-11-10 02:00:00	11.127
208	2021-11-10 03:00:00	11.029
209	2021-11-10 04:00:00	10.932
210	2021-11-10 05:00:00	10.834
211	2021-11-10 06:00:00	10.761
212	2021-11-10 07:00:00	10.687
213	2021-11-10 08:00:00	10.59
214	2021-11-10 09:00:00	10.541
215	2021-11-10 10:00:00	10.492
216	2021-11-10 11:00:00	10.565
217	2021-11-10 12:00:00	10.785
218	2021-11-10 13:00:00	11.053
219	2021-11-10 14:00:00	11.248
220	2021-11-10 15:00:00	11.419
221	2021-11-10 16:00:00	11.565
222	2021-11-10 17:00:00	11.662
223	2021-11-10 18:00:00	11.662
224	2021-11-10 19:00:00	11.613
225	2021-11-10 20:00:00	11.516
226	2021-11-10 21:00:00	11.419
227	2021-11-10 22:00:00	11.321
228	2021-11-10 23:00:00	11.224
229	2021-11-11	11.127
230	2021-11-11 01:00:00	11.029
231	2021-11-11 02:00:00	10.956
232	2021-11-11 03:00:00	10.883
233	2021-11-11 04:00:00	10.785
234	2021-11-11 05:00:00	10.736
235	2021-11-11 06:00:00	10.638
236	2021-11-11 07:00:00	10.565
237	2021-11-11 08:00:00	10.492
238	2021-11-11 09:00:00	10.443
239	2021-11-11 10:00:00	10.443
240	2021-11-11 11:00:00	10.565
241	2021-11-11 12:00:00	10.834
242	2021-11-11 13:00:00	11.127
243	2021-11-11 14:00:00	11.321
244	2021-11-11 15:00:00	11.492
245	2021-11-11 16:00:00	11.637
246	2021-11-11 17:00:00	11.71
247	2021-11-11 18:00:00	11.71
248	2021-11-11 19:00:00	11.637
249	2021-11-11 20:00:00	11.54
250	2021-11-11 21:00:00	11.419
251	2021-11-11 22:00:00	11.297
252	2021-11-11 23:00:00	11.2
253	2021-11-12	11.078
254	2021-11-12 01:00:00	10.98
255	2021-11-12 02:00:00	10.883
256	2021-11-12 03:00:00	10.81
257	2021-11-12 04:00:00	10.712
258	2021-11-12 05:00:00	10.663
259	2021-11-12 06:00:00	10.59
260	2021-11-12 07:00:00	10.516
261	2021-11-12 08:00:00	10.443
262	2021-11-12 09:00:00	10.418
263	2021-11-12 10:00:00	10.443
264	2021-11-12 11:00:00	10.59
265	2021-11-12 12:00:00	10.956
266	2021-11-12 13:00:00	11.297
267	2021-11-12 14:00:00	11.54
268	2021-11-12 15:00:00	11.686
269	2021-11-12 16:00:00	11.807
270	2021-11-12 17:00:00	11.856
271	2021-11-12 18:00:00	11.832
272	2021-11-12 19:00:00	11.734
273	2021-11-12 20:00:00	11.589
274	2021-11-12 21:00:00	11.419
275	2021-11-12 22:00:00	11.273
276	2021-11-12 23:00:00	11.151
277	2021-11-13	11.053
278	2021-11-13 01:00:00	10.956
279	2021-11-13 02:00:00	10.883
280	2021-11-13 03:00:00	10.785
281	2021-11-13 04:00:00	10.712
282	2021-11-13 05:00:00	10.663
283	2021-11-13 06:00:00	10.59
284	2021-11-13 07:00:00	10.516
285	2021-11-13 08:00:00	10.467
286	2021-11-13 09:00:00	10.443
287	2021-11-13 10:00:00	10.467
288	2021-11-13 11:00:00	10.59
289	2021-11-13 12:00:00	10.956
290	2021-11-13 13:00:00	11.321
291	2021-11-13 14:00:00	11.54
292	2021-11-13 15:00:00	11.662
293	2021-11-13 16:00:00	11.759
294	2021-11-13 17:00:00	11.807
295	2021-11-13 18:00:00	11.759
296	2021-11-13 19:00:00	11.637
297	2021-11-13 20:00:00	11.492
298	2021-11-13 21:00:00	11.321
299	2021-11-13 22:00:00	11.175
300	2021-11-13 23:00:00	11.029
301	2021-11-14	10.907
302	2021-11-14 01:00:00	10.81
303	2021-11-14 02:00:00	10.712
304	2021-11-14 03:00:00	10.638
305	2021-11-14 04:00:00	10.565
306	2021-11-14 05:00:00	10.492
307	2021-11-14 06:00:00	10.443
308	2021-11-14 07:00:00	10.394
309	2021-11-14 08:00:00	10.345
310	2021-11-14 09:00:00	10.32
311	2021-11-14 10:00:00	10.345
312	2021-11-14 11:00:00	10.492
313	2021-11-14 12:00:00	10.834
314	2021-11-14 13:00:00	11.151
315	2021-11-14 14:00:00	11.37
316	2021-11-14 15:00:00	11.516
317	2021-11-14 16:00:00	11.662
318	2021-11-14 17:00:00	11.71
319	2021-11-14 18:00:00	11.662
320	2021-11-14 19:00:00	11.516
321	2021-11-14 20:00:00	11.346
322	2021-11-14 21:00:00	11.175
323	2021-11-14 22:00:00	11.029
324	2021-11-14 23:00:00	10.883
325	2021-11-15	10.785
326	2021-11-15 01:00:00	10.663
327	2021-11-15 02:00:00	10.59
328	2021-11-15 03:00:00	10.492
329	2021-11-15 04:00:00	10.394
330	2021-11-15 05:00:00	10.32
331	2021-11-15 06:00:00	10.247
332	2021-11-15 07:00:00	10.149
333	2021-11-15 08:00:00	10.1
334	2021-11-15 09:00:00	10.075
335	2021-11-15 10:00:00	10.075
336	2021-11-15 11:00:00	10.222
337	2021-11-15 12:00:00	10.59
338	2021-11-15 13:00:00	11.005
339	2021-11-15 14:00:00	11.151
340	2021-11-15 15:00:00	11.273
341	2021-11-15 16:00:00	11.346
342	2021-11-15 17:00:00	11.297
343	2021-11-15 18:00:00	11.151
344	2021-11-15 19:00:00	10.907
345	2021-11-15 20:00:00	10.638
346	2021-11-15 21:00:00	10.418
347	2021-11-15 22:00:00	10.222
348	2021-11-15 23:00:00	10.075
349	2021-11-16	9.977
350	2021-11-16 01:00:00	9.879
351	2021-11-16 02:00:00	9.78
352	2021-11-16 03:00:00	9.706
353	2021-11-16 04:00:00	9.608
354	2021-11-16 05:00:00	9.534
355	2021-11-16 06:00:00	9.46
356	2021-11-16 07:00:00	9.386
357	2021-11-16 08:00:00	9.361
358	2021-11-16 09:00:00	9.386
359	2021-11-16 10:00:00	9.558
360	2021-11-16 11:00:00	9.928
361	2021-11-16 12:00:00	10.565
362	2021-11-16 13:00:00	10.858
363	2021-11-16 14:00:00	11.029
364	2021-11-16 15:00:00	11.102
365	2021-11-16 16:00:00	11.078
366	2021-11-16 17:00:00	11.005
367	2021-11-16 18:00:00	10.81
368	2021-11-16 19:00:00	10.516
369	2021-11-16 20:00:00	10.247
370	2021-11-16 21:00:00	10.001
371	2021-11-16 22:00:00	9.829
372	2021-11-16 23:00:00	9.706
373	2021-11-17	9.583
374	2021-11-17 01:00:00	9.509
375	2021-11-17 02:00:00	9.435
376	2021-11-17 03:00:00	9.361
377	2021-11-17 04:00:00	9.287
378	2021-11-17 05:00:00	9.188
379	2021-11-17 06:00:00	9.114
380	2021-11-17 07:00:00	9.064
381	2021-11-17 08:00:00	9.015
382	2021-11-17 09:00:00	9.04
383	2021-11-17 10:00:00	9.238
384	2021-11-17 11:00:00	9.682
385	2021-11-17 12:00:00	10.32
386	2021-11-17 13:00:00	10.638
387	2021-11-17 14:00:00	10.858
388	2021-11-17 15:00:00	11.005
389	2021-11-17 16:00:00	11.053
390	2021-11-17 17:00:00	10.98
391	2021-11-17 18:00:00	10.785
392	2021-11-17 19:00:00	10.565
393	2021-11-17 20:00:00	10.369
394	2021-11-17 21:00:00	10.247
395	2021-11-17 22:00:00	10.124
396	2021-11-17 23:00:00	10.001
397	2021-11-18	9.903
398	2021-11-18 01:00:00	9.854
399	2021-11-18 02:00:00	9.805
400	2021-11-18 03:00:00	9.756
401	2021-11-18 04:00:00	9.706
402	2021-11-18 05:00:00	9.657
403	2021-11-18 06:00:00	9.608
404	2021-11-18 07:00:00	9.608
405	2021-11-18 08:00:00	9.608
406	2021-11-18 09:00:00	9.682
407	2021-11-18 10:00:00	9.829
408	2021-11-18 11:00:00	10.1
409	2021-11-18 12:00:00	10.418
410	2021-11-18 13:00:00	10.712
411	2021-11-18 14:00:00	10.858
412	2021-11-18 15:00:00	10.956
413	2021-11-18 16:00:00	10.932
414	2021-11-18 17:00:00	10.883
415	2021-11-18 18:00:00	10.736
416	2021-11-18 19:00:00	10.565
417	2021-11-18 20:00:00	10.467
418	2021-11-18 21:00:00	10.369
419	2021-11-18 22:00:00	10.32
420	2021-11-18 23:00:00	10.247
421	2021-11-19	10.173
422	2021-11-19 01:00:00	10.149
423	2021-11-19 02:00:00	10.1
424	2021-11-19 03:00:00	10.1
425	2021-11-19 04:00:00	10.1
426	2021-11-19 05:00:00	10.075
427	2021-11-19 06:00:00	10.051
428	2021-11-19 07:00:00	10.026
429	2021-11-19 08:00:00	10.001
430	2021-11-19 09:00:00	10.001
431	2021-11-19 10:00:00	10.1
432	2021-11-19 11:00:00	10.369
433	2021-11-19 12:00:00	10.883
434	2021-11-19 13:00:00	11.175
435	2021-11-19 14:00:00	11.248
436	2021-11-19 15:00:00	11.321
437	2021-11-19 16:00:00	11.321
438	2021-11-19 17:00:00	11.224
439	2021-11-19 18:00:00	11.102
440	2021-11-19 19:00:00	10.98
441	2021-11-19 20:00:00	10.858
442	2021-11-19 21:00:00	10.712
443	2021-11-19 22:00:00	10.614
444	2021-11-19 23:00:00	10.516
445	2021-11-20	10.418
446	2021-11-20 01:00:00	10.345
447	2021-11-20 02:00:00	10.271
448	2021-11-20 03:00:00	10.198
449	2021-11-20 04:00:00	10.124
450	2021-11-20 05:00:00	10.075
451	2021-11-20 06:00:00	10.001
452	2021-11-20 07:00:00	9.952
453	2021-11-20 08:00:00	9.903
454	2021-11-20 09:00:00	9.928
455	2021-11-20 10:00:00	10.1
456	2021-11-20 11:00:00	10.443
457	2021-11-20 12:00:00	10.98
458	2021-11-20 13:00:00	11.321
459	2021-11-20 14:00:00	11.492
460	2021-11-20 15:00:00	11.565
461	2021-11-20 16:00:00	11.54
462	2021-11-20 17:00:00	11.419
463	2021-11-20 18:00:00	11.273
464	2021-11-20 19:00:00	11.127
465	2021-11-20 20:00:00	10.956
466	2021-11-20 21:00:00	10.81
467	2021-11-20 22:00:00	10.687
468	2021-11-20 23:00:00	10.614
469	2021-11-21	10.565
470	2021-11-21 01:00:00	10.492
471	2021-11-21 02:00:00	10.443
472	2021-11-21 03:00:00	10.394
473	2021-11-21 04:00:00	10.345
474	2021-11-21 05:00:00	10.296
475	2021-11-21 06:00:00	10.247
476	2021-11-21 07:00:00	10.198
477	2021-11-21 08:00:00	10.149
478	2021-11-21 09:00:00	10.198
479	2021-11-21 10:00:00	10.369
480	2021-11-21 11:00:00	10.761
481	2021-11-21 12:00:00	11.321
482	2021-11-21 13:00:00	11.613
483	2021-11-21 14:00:00	11.783
484	2021-11-21 15:00:00	11.856
485	2021-11-21 16:00:00	11.783
486	2021-11-21 17:00:00	11.662
487	2021-11-21 18:00:00	11.443
488	2021-11-21 19:00:00	11.175
489	2021-11-21 20:00:00	10.932
490	2021-11-21 21:00:00	10.736
491	2021-11-21 22:00:00	10.59
492	2021-11-21 23:00:00	10.467
493	2021-11-22	10.369
494	2021-11-22 01:00:00	10.296
495	2021-11-22 02:00:00	10.222
496	2021-11-22 03:00:00	10.149
497	2021-11-22 04:00:00	10.075
498	2021-11-22 05:00:00	10.001
499	2021-11-22 06:00:00	9.928
500	2021-11-22 07:00:00	9.805
501	2021-11-22 08:00:00	9.731
502	2021-11-22 09:00:00	9.731
503	2021-11-22 10:00:00	9.854
504	2021-11-22 11:00:00	10.173
505	2021-11-22 12:00:00	10.614
506	2021-11-22 13:00:00	10.858
507	2021-11-22 14:00:00	11.078
508	2021-11-22 15:00:00	11.2
509	2021-11-22 16:00:00	11.248
510	2021-11-22 17:00:00	11.175
511	2021-11-22 18:00:00	11.029
512	2021-11-22 19:00:00	10.761
513	2021-11-22 20:00:00	10.492
514	2021-11-22 21:00:00	10.296
515	2021-11-22 22:00:00	10.124
516	2021-11-22 23:00:00	9.977
517	2021-11-23	9.879
518	2021-11-23 01:00:00	9.805
519	2021-11-23 02:00:00	9.731
520	2021-11-23 03:00:00	9.682
521	2021-11-23 04:00:00	9.657
522	2021-11-23 05:00:00	9.608
523	2021-11-23 06:00:00	9.558
524	2021-11-23 07:00:00	9.509
525	2021-11-23 08:00:00	9.485
526	2021-11-23 09:00:00	9.534
527	2021-11-23 10:00:00	9.682
528	2021-11-23 11:00:00	9.952
529	2021-11-23 12:00:00	10.369
530	2021-11-23 13:00:00	10.565
531	2021-11-23 14:00:00	10.638
532	2021-11-23 15:00:00	10.663
533	2021-11-23 16:00:00	10.638
534	2021-11-23 17:00:00	10.541
535	2021-11-23 18:00:00	10.394
536	2021-11-23 19:00:00	10.222
537	2021-11-23 20:00:00	10.075
538	2021-11-23 21:00:00	9.952
539	2021-11-23 22:00:00	9.854
540	2021-11-23 23:00:00	9.78
541	2021-11-24	9.706
542	2021-11-24 01:00:00	9.657
543	2021-11-24 02:00:00	9.608
544	2021-11-24 03:00:00	9.534
545	2021-11-24 04:00:00	9.46
546	2021-11-24 05:00:00	9.386
547	2021-11-24 06:00:00	9.312
548	2021-11-24 07:00:00	9.238
549	2021-11-24 08:00:00	9.188
550	2021-11-24 09:00:00	9.188
551	2021-11-24 10:00:00	9.336
552	2021-11-24 11:00:00	9.657
553	2021-11-24 12:00:00	10.075
554	2021-11-24 13:00:00	10.369
555	2021-11-24 14:00:00	10.467
556	2021-11-24 15:00:00	10.492
557	2021-11-24 16:00:00	10.443
558	2021-11-24 17:00:00	10.369
559	2021-11-24 18:00:00	10.247
560	2021-11-24 19:00:00	10.1
561	2021-11-24 20:00:00	9.952
562	2021-11-24 21:00:00	9.805
563	2021-11-24 22:00:00	9.706
564	2021-11-24 23:00:00	9.632
565	2021-11-25	9.583
566	2021-11-25 01:00:00	9.534
567	2021-11-25 02:00:00	9.485
568	2021-11-25 03:00:00	9.435
569	2021-11-25 04:00:00	9.361
570	2021-11-25 05:00:00	9.312
571	2021-11-25 06:00:00	9.262
572	2021-11-25 07:00:00	9.213
573	2021-11-25 08:00:00	9.163
574	2021-11-25 09:00:00	9.188
575	2021-11-25 10:00:00	9.336
576	2021-11-25 11:00:00	9.632
577	2021-11-25 12:00:00	10.051
578	2021-11-25 13:00:00	10.247
579	2021-11-25 14:00:00	10.296
580	2021-11-25 15:00:00	10.271
581	2021-11-25 16:00:00	10.247
582	2021-11-25 17:00:00	10.198
583	2021-11-25 18:00:00	10.075
584	2021-11-25 19:00:00	9.952
585	2021-11-25 20:00:00	9.805
586	2021-11-25 21:00:00	9.682
587	2021-11-25 22:00:00	9.558
588	2021-11-25 23:00:00	9.46
589	2021-11-26	9.386
590	2021-11-26 01:00:00	9.312
591	2021-11-26 02:00:00	9.238
592	2021-11-26 03:00:00	9.163
593	2021-11-26 04:00:00	9.114
594	2021-11-26 05:00:00	9.04
595	2021-11-26 06:00:00	8.965
596	2021-11-26 07:00:00	8.891
597	2021-11-26 08:00:00	8.841
598	2021-11-26 09:00:00	8.841
599	2021-11-26 10:00:00	8.965
600	2021-11-26 11:00:00	9.163
601	2021-11-26 12:00:00	9.287
602	2021-11-26 13:00:00	9.336
603	2021-11-26 14:00:00	9.336
604	2021-11-26 15:00:00	9.361
605	2021-11-26 16:00:00	9.386
606	2021-11-26 17:00:00	9.361
607	2021-11-26 18:00:00	9.336
608	2021-11-26 19:00:00	9.262
609	2021-11-26 20:00:00	9.188
610	2021-11-26 21:00:00	9.114
611	2021-11-26 22:00:00	9.064
612	2021-11-26 23:00:00	9.04
613	2021-11-27	9.015
614	2021-11-27 01:00:00	8.99
615	2021-11-27 02:00:00	8.916
616	2021-11-27 03:00:00	8.866
617	2021-11-27 04:00:00	8.792
618	2021-11-27 05:00:00	8.717
619	2021-11-27 06:00:00	8.668
620	2021-11-27 07:00:00	8.618
621	2021-11-27 08:00:00	8.593
622	2021-11-27 09:00:00	8.643
623	2021-11-27 10:00:00	8.817
624	2021-11-27 11:00:00	9.04
625	2021-11-27 12:00:00	9.188
626	2021-11-27 13:00:00	9.287
627	2021-11-27 14:00:00	9.41
628	2021-11-27 15:00:00	9.435
629	2021-11-27 16:00:00	9.41
630	2021-11-27 17:00:00	9.386
631	2021-11-27 18:00:00	9.312
632	2021-11-27 19:00:00	9.213
633	2021-11-27 20:00:00	9.114
634	2021-11-27 21:00:00	9.015
635	2021-11-27 22:00:00	8.941
636	2021-11-27 23:00:00	8.866
637	2021-11-28	8.817
638	2021-11-28 01:00:00	8.792
639	2021-11-28 02:00:00	8.767
640	2021-11-28 03:00:00	8.742
641	2021-11-28 04:00:00	8.693
642	2021-11-28 05:00:00	8.643
643	2021-11-28 06:00:00	8.618
644	2021-11-28 07:00:00	8.593
645	2021-11-28 08:00:00	8.593
646	2021-11-28 09:00:00	8.643
647	2021-11-28 10:00:00	8.792
648	2021-11-28 11:00:00	9.114
649	2021-11-28 12:00:00	9.583
650	2021-11-28 13:00:00	9.879
651	2021-11-28 14:00:00	10.001
652	2021-11-28 15:00:00	10.001
653	2021-11-28 16:00:00	9.977
654	2021-11-28 17:00:00	9.903
655	2021-11-28 18:00:00	9.78
656	2021-11-28 19:00:00	9.608
657	2021-11-28 20:00:00	9.46
658	2021-11-28 21:00:00	9.336
659	2021-11-28 22:00:00	9.213
660	2021-11-28 23:00:00	9.089
661	2021-11-29	9.015
662	2021-11-29 01:00:00	8.941
663	2021-11-29 02:00:00	8.891
664	2021-11-29 03:00:00	8.841
665	2021-11-29 04:00:00	8.817
666	2021-11-29 05:00:00	8.767
667	2021-11-29 06:00:00	8.742
668	2021-11-29 07:00:00	8.693
669	2021-11-29 08:00:00	8.668
670	2021-11-29 09:00:00	8.717
671	2021-11-29 10:00:00	8.866
672	2021-11-29 11:00:00	9.213
673	2021-11-29 12:00:00	9.706
674	2021-11-29 13:00:00	9.977
675	2021-11-29 14:00:00	10.247
676	2021-11-29 15:00:00	10.394
677	2021-11-29 16:00:00	10.418
678	2021-11-29 17:00:00	10.32
679	2021-11-29 18:00:00	10.149
680	2021-11-29 19:00:00	9.903
681	2021-11-29 20:00:00	9.682
682	2021-11-29 21:00:00	9.509
683	2021-11-29 22:00:00	9.361
684	2021-11-29 23:00:00	9.262
685	2021-11-30	9.163
686	2021-11-30 01:00:00	9.064
687	2021-11-30 02:00:00	8.965
688	2021-11-30 03:00:00	8.891
689	2021-11-30 04:00:00	8.817
690	2021-11-30 05:00:00	8.742
691	2021-11-30 06:00:00	8.693
692	2021-11-30 07:00:00	8.618
693	2021-11-30 08:00:00	8.568
694	2021-11-30 09:00:00	8.618
695	2021-11-30 10:00:00	8.767
696	2021-11-30 11:00:00	9.04
697	2021-11-30 12:00:00	9.41
698	2021-11-30 13:00:00	9.608
699	2021-11-30 14:00:00	9.78
700	2021-11-30 15:00:00	9.879
701	2021-11-30 16:00:00	9.854
702	2021-11-30 17:00:00	9.805
703	2021-11-30 18:00:00	9.706
704	2021-11-30 19:00:00	9.583
705	2021-11-30 20:00:00	9.435
706	2021-11-30 21:00:00	9.287
707	2021-11-30 22:00:00	9.163
708	2021-11-30 23:00:00	9.064
709	2021-12-01	8.99
710	2021-12-01 01:00:00	8.891
711	2021-12-01 02:00:00	8.817
712	2021-12-01 03:00:00	8.767
713	2021-12-01 04:00:00	8.717
714	2021-12-01 05:00:00	8.643
715	2021-12-01 06:00:00	8.618
716	2021-12-01 07:00:00	8.568
717	2021-12-01 08:00:00	8.543
718	2021-12-01 09:00:00	8.593
719	2021-12-01 10:00:00	8.767
720	2021-12-01 11:00:00	9.139
721	2021-12-01 12:00:00	9.608
722	2021-12-01 13:00:00	9.928
723	2021-12-01 14:00:00	10.198
724	2021-12-01 15:00:00	10.345
725	2021-12-01 16:00:00	10.394
726	2021-12-01 17:00:00	10.32
727	2021-12-01 18:00:00	10.149
728	2021-12-01 19:00:00	9.952
729	2021-12-01 20:00:00	9.78
730	2021-12-01 21:00:00	9.657
731	2021-12-01 22:00:00	9.534
732	2021-12-01 23:00:00	9.435
733	2021-12-02	9.336
734	2021-12-02 01:00:00	9.262
735	2021-12-02 02:00:00	9.188
736	2021-12-02 03:00:00	9.114
737	2021-12-02 04:00:00	9.064
738	2021-12-02 05:00:00	9.04
739	2021-12-02 06:00:00	8.99
740	2021-12-02 07:00:00	8.965
741	2021-12-02 08:00:00	8.965
742	2021-12-02 09:00:00	9.015
743	2021-12-02 10:00:00	9.213
744	2021-12-02 11:00:00	9.509
745	2021-12-02 12:00:00	9.829
746	2021-12-02 13:00:00	10.051
747	2021-12-02 14:00:00	10.271
748	2021-12-02 15:00:00	10.369
749	2021-12-02 16:00:00	10.418
750	2021-12-02 17:00:00	10.369
751	2021-12-02 18:00:00	10.247
752	2021-12-02 19:00:00	10.075
753	2021-12-02 20:00:00	9.928
754	2021-12-02 21:00:00	9.854
755	2021-12-02 22:00:00	9.78
756	2021-12-02 23:00:00	9.706
757	2021-12-03	9.657
758	2021-12-03 01:00:00	9.632
759	2021-12-03 02:00:00	9.583
760	2021-12-03 03:00:00	9.534
761	2021-12-03 04:00:00	9.509
762	2021-12-03 05:00:00	9.509
763	2021-12-03 06:00:00	9.534
764	2021-12-03 07:00:00	9.583
765	2021-12-03 08:00:00	9.608
766	2021-12-03 09:00:00	9.682
767	2021-12-03 10:00:00	9.78
768	2021-12-03 11:00:00	9.977
769	2021-12-03 12:00:00	10.345
770	2021-12-03 13:00:00	10.614
771	2021-12-03 14:00:00	10.761
772	2021-12-03 15:00:00	10.883
773	2021-12-03 16:00:00	10.883
774	2021-12-03 17:00:00	10.785
775	2021-12-03 18:00:00	10.638
776	2021-12-03 19:00:00	10.516
777	2021-12-03 20:00:00	10.418
778	2021-12-03 21:00:00	10.32
779	2021-12-03 22:00:00	10.247
780	2021-12-03 23:00:00	10.149
781	2021-12-04	10.075
782	2021-12-04 01:00:00	10.026
783	2021-12-04 02:00:00	9.952
784	2021-12-04 03:00:00	9.903
785	2021-12-04 04:00:00	9.854
786	2021-12-04 05:00:00	9.805
787	2021-12-04 06:00:00	9.756
788	2021-12-04 07:00:00	9.731
789	2021-12-04 08:00:00	9.731
790	2021-12-04 09:00:00	9.78
791	2021-12-04 10:00:00	10.001
792	2021-12-04 11:00:00	10.443
793	2021-12-04 12:00:00	10.956
794	2021-12-04 13:00:00	11.175
795	2021-12-04 14:00:00	11.37
796	2021-12-04 15:00:00	11.516
797	2021-12-04 16:00:00	11.492
798	2021-12-04 17:00:00	11.37
799	2021-12-04 18:00:00	11.175
800	2021-12-04 19:00:00	10.956
801	2021-12-04 20:00:00	10.736
802	2021-12-04 21:00:00	10.516
803	2021-12-04 22:00:00	10.32
804	2021-12-04 23:00:00	10.173
805	2021-12-05	10.051
806	2021-12-05 01:00:00	9.952
807	2021-12-05 02:00:00	9.854
808	2021-12-05 03:00:00	9.805
809	2021-12-05 04:00:00	9.731
810	2021-12-05 05:00:00	9.682
811	2021-12-05 06:00:00	9.608
812	2021-12-05 07:00:00	9.558
813	2021-12-05 08:00:00	9.534
814	2021-12-05 09:00:00	9.558
815	2021-12-05 10:00:00	9.756
816	2021-12-05 11:00:00	10.149
817	2021-12-05 12:00:00	10.614
818	2021-12-05 13:00:00	10.858
819	2021-12-05 14:00:00	11.127
820	2021-12-05 15:00:00	11.297
821	2021-12-05 16:00:00	11.321
822	2021-12-05 17:00:00	11.2
823	2021-12-05 18:00:00	11.029
824	2021-12-05 19:00:00	10.785
825	2021-12-05 20:00:00	10.614
826	2021-12-05 21:00:00	10.492
827	2021-12-05 22:00:00	10.394
828	2021-12-05 23:00:00	10.271
829	2021-12-06	10.149
830	2021-12-06 01:00:00	10.051
831	2021-12-06 02:00:00	9.952
832	2021-12-06 03:00:00	9.854
833	2021-12-06 04:00:00	9.78
834	2021-12-06 05:00:00	9.706
835	2021-12-06 06:00:00	9.632
836	2021-12-06 07:00:00	9.608
837	2021-12-06 08:00:00	9.583
838	2021-12-06 09:00:00	9.632
839	2021-12-06 10:00:00	9.829
840	2021-12-06 11:00:00	10.247
841	2021-12-06 12:00:00	10.687
842	2021-12-06 13:00:00	10.907
843	2021-12-06 14:00:00	11.005
844	2021-12-06 15:00:00	11.005
845	2021-12-06 16:00:00	10.907
846	2021-12-06 17:00:00	10.761
847	2021-12-06 18:00:00	10.59
848	2021-12-06 19:00:00	10.394
849	2021-12-06 20:00:00	10.222
850	2021-12-06 21:00:00	10.051
851	2021-12-06 22:00:00	9.903
852	2021-12-06 23:00:00	9.829
853	2021-12-07	9.756
854	2021-12-07 01:00:00	9.657
855	2021-12-07 02:00:00	9.583
856	2021-12-07 03:00:00	9.509
857	2021-12-07 04:00:00	9.435
858	2021-12-07 05:00:00	9.386
859	2021-12-07 06:00:00	9.312
860	2021-12-07 07:00:00	9.238
861	2021-12-07 08:00:00	9.188
862	2021-12-07 09:00:00	9.188
863	2021-12-07 10:00:00	9.361
864	2021-12-07 11:00:00	9.682
865	2021-12-07 12:00:00	10.075
866	2021-12-07 13:00:00	10.222
867	2021-12-07 14:00:00	10.32
868	2021-12-07 15:00:00	10.345
869	2021-12-07 16:00:00	10.271
870	2021-12-07 17:00:00	10.173
871	2021-12-07 18:00:00	10.026
872	2021-12-07 19:00:00	9.854
873	2021-12-07 20:00:00	9.682
874	2021-12-07 21:00:00	9.534
875	2021-12-07 22:00:00	9.386
876	2021-12-07 23:00:00	9.262
877	2021-12-08	9.114
878	2021-12-08 01:00:00	9.015
879	2021-12-08 02:00:00	8.941
880	2021-12-08 03:00:00	8.891
881	2021-12-08 04:00:00	8.866
882	2021-12-08 05:00:00	8.841
883	2021-12-08 06:00:00	8.817
884	2021-12-08 07:00:00	8.792
885	2021-12-08 08:00:00	8.767
886	2021-12-08 09:00:00	8.792
887	2021-12-08 10:00:00	8.965
888	2021-12-08 11:00:00	9.287
889	2021-12-08 12:00:00	9.682
890	2021-12-08 13:00:00	9.903
891	2021-12-08 14:00:00	10.149
892	2021-12-08 15:00:00	10.32
893	2021-12-08 16:00:00	10.394
894	2021-12-08 17:00:00	10.345
895	2021-12-08 18:00:00	10.173
896	2021-12-08 19:00:00	9.952
897	2021-12-08 20:00:00	9.756
898	2021-12-08 21:00:00	9.608
899	2021-12-08 22:00:00	9.485
900	2021-12-08 23:00:00	9.361
901	2021-12-09	9.262
902	2021-12-09 01:00:00	9.163
903	2021-12-09 02:00:00	9.064
904	2021-12-09 03:00:00	8.965
905	2021-12-09 04:00:00	8.866
906	2021-12-09 05:00:00	8.767
907	2021-12-09 06:00:00	8.693
908	2021-12-09 07:00:00	8.618
909	2021-12-09 08:00:00	8.543
910	2021-12-09 09:00:00	8.543
911	2021-12-09 10:00:00	8.668
912	2021-12-09 11:00:00	8.99
913	2021-12-09 12:00:00	9.386
914	2021-12-09 13:00:00	9.657
915	2021-12-09 14:00:00	9.879
916	2021-12-09 15:00:00	9.952
917	2021-12-09 16:00:00	9.903
918	2021-12-09 17:00:00	9.78
919	2021-12-09 18:00:00	9.632
920	2021-12-09 19:00:00	9.46
921	2021-12-09 20:00:00	9.312
922	2021-12-09 21:00:00	9.188
923	2021-12-09 22:00:00	9.089
924	2021-12-09 23:00:00	8.99
925	2021-12-10	8.916
926	2021-12-10 01:00:00	8.866
927	2021-12-10 02:00:00	8.767
928	2021-12-10 03:00:00	8.717
929	2021-12-10 04:00:00	8.643
930	2021-12-10 05:00:00	8.568
931	2021-12-10 06:00:00	8.519
932	2021-12-10 07:00:00	8.469
933	2021-12-10 08:00:00	8.419
934	2021-12-10 09:00:00	8.444
935	2021-12-10 10:00:00	8.543
936	2021-12-10 11:00:00	8.841
937	2021-12-10 12:00:00	9.287
938	2021-12-10 13:00:00	9.583
939	2021-12-10 14:00:00	9.706
940	2021-12-10 15:00:00	9.682
941	2021-12-10 16:00:00	9.583
942	2021-12-10 17:00:00	9.46
943	2021-12-10 18:00:00	9.336
944	2021-12-10 19:00:00	9.188
945	2021-12-10 20:00:00	9.015
946	2021-12-10 21:00:00	8.866
947	2021-12-10 22:00:00	8.742
948	2021-12-10 23:00:00	8.643
949	2021-12-11	8.568
950	2021-12-11 01:00:00	8.469
951	2021-12-11 02:00:00	8.369
952	2021-12-11 03:00:00	8.295
953	2021-12-11 04:00:00	8.195
954	2021-12-11 05:00:00	8.12
955	2021-12-11 06:00:00	8.045
956	2021-12-11 07:00:00	7.97
957	2021-12-11 08:00:00	7.92
958	2021-12-11 09:00:00	7.92
959	2021-12-11 10:00:00	8.07
960	2021-12-11 11:00:00	8.394
961	2021-12-11 12:00:00	8.767
962	2021-12-11 13:00:00	8.99
963	2021-12-11 14:00:00	9.262
964	2021-12-11 15:00:00	9.46
965	2021-12-11 16:00:00	9.509
966	2021-12-11 17:00:00	9.46
967	2021-12-11 18:00:00	9.336
968	2021-12-11 19:00:00	9.139
969	2021-12-11 20:00:00	8.941
970	2021-12-11 21:00:00	8.792
971	2021-12-11 22:00:00	8.643
972	2021-12-11 23:00:00	8.519
973	2021-12-12	8.394
974	2021-12-12 01:00:00	8.27
975	2021-12-12 02:00:00	8.195
976	2021-12-12 03:00:00	8.12
977	2021-12-12 04:00:00	8.045
978	2021-12-12 05:00:00	7.995
979	2021-12-12 06:00:00	7.945
980	2021-12-12 07:00:00	7.895
981	2021-12-12 08:00:00	7.87
982	2021-12-12 09:00:00	7.895
983	2021-12-12 10:00:00	8.02
984	2021-12-12 11:00:00	8.319
985	2021-12-12 12:00:00	8.742
986	2021-12-12 13:00:00	8.965
987	2021-12-12 14:00:00	9.213
988	2021-12-12 15:00:00	9.41
989	2021-12-12 16:00:00	9.435
990	2021-12-12 17:00:00	9.336
991	2021-12-12 18:00:00	9.114
992	2021-12-12 19:00:00	8.891
993	2021-12-12 20:00:00	8.668
994	2021-12-12 21:00:00	8.519
995	2021-12-12 22:00:00	8.394
996	2021-12-12 23:00:00	8.295
997	2021-12-13	8.195
998	2021-12-13 01:00:00	8.12
999	2021-12-13 02:00:00	8.045
1000	2021-12-13 03:00:00	7.97
1001	2021-12-13 04:00:00	7.895
1002	2021-12-13 05:00:00	7.82
1003	2021-12-13 06:00:00	7.745
1004	2021-12-13 07:00:00	7.695
1005	2021-12-13 08:00:00	7.645
1006	2021-12-13 09:00:00	7.67
1007	2021-12-13 10:00:00	7.82
1008	2021-12-13 11:00:00	8.145
1009	2021-12-13 12:00:00	8.593
1010	2021-12-13 13:00:00	8.866
1011	2021-12-13 14:00:00	9.139
1012	2021-12-13 15:00:00	9.312
1013	2021-12-13 16:00:00	9.336
1014	2021-12-13 17:00:00	9.287
1015	2021-12-13 18:00:00	9.139
1016	2021-12-13 19:00:00	8.965
1017	2021-12-13 20:00:00	8.767
1018	2021-12-13 21:00:00	8.618
1019	2021-12-13 22:00:00	8.494
1020	2021-12-13 23:00:00	8.419
1021	2021-12-14	8.344
1022	2021-12-14 01:00:00	8.27
1023	2021-12-14 02:00:00	8.195
1024	2021-12-14 03:00:00	8.12
1025	2021-12-14 04:00:00	8.045
1026	2021-12-14 05:00:00	7.97
1027	2021-12-14 06:00:00	7.87
1028	2021-12-14 07:00:00	7.82
1029	2021-12-14 08:00:00	7.745
1030	2021-12-14 09:00:00	7.745
1031	2021-12-14 10:00:00	7.845
1032	2021-12-14 11:00:00	8.12
1033	2021-12-14 12:00:00	8.543
1034	2021-12-14 13:00:00	8.841
1035	2021-12-14 14:00:00	9.114
1036	2021-12-14 15:00:00	9.336
1037	2021-12-14 16:00:00	9.41
1038	2021-12-14 17:00:00	9.386
1039	2021-12-14 18:00:00	9.262
1040	2021-12-14 19:00:00	9.015
1041	2021-12-14 20:00:00	8.792
1042	2021-12-14 21:00:00	8.593
1043	2021-12-14 22:00:00	8.419
1044	2021-12-14 23:00:00	8.295
1045	2021-12-15	8.195
1046	2021-12-15 01:00:00	8.095
1047	2021-12-15 02:00:00	8.02
1048	2021-12-15 03:00:00	7.97
1049	2021-12-15 04:00:00	7.92
1050	2021-12-15 05:00:00	7.87
1051	2021-12-15 06:00:00	7.82
1052	2021-12-15 07:00:00	7.77
1053	2021-12-15 08:00:00	7.72
1054	2021-12-15 09:00:00	7.745
1055	2021-12-15 10:00:00	7.87
1056	2021-12-15 11:00:00	8.17
1057	2021-12-15 12:00:00	8.519
1058	2021-12-15 13:00:00	8.767
1059	2021-12-15 14:00:00	9.015
1060	2021-12-15 15:00:00	9.213
1061	2021-12-15 16:00:00	9.287
1062	2021-12-15 17:00:00	9.262
1063	2021-12-15 18:00:00	9.089
1064	2021-12-15 19:00:00	8.817
1065	2021-12-15 20:00:00	8.568
1066	2021-12-15 21:00:00	8.344
1067	2021-12-15 22:00:00	8.145
1068	2021-12-15 23:00:00	7.97
1069	2021-12-16	7.82
1070	2021-12-16 01:00:00	7.72
1071	2021-12-16 02:00:00	7.619
1072	2021-12-16 03:00:00	7.544
1073	2021-12-16 04:00:00	7.494
1074	2021-12-16 05:00:00	7.469
1075	2021-12-16 06:00:00	7.444
1076	2021-12-16 07:00:00	7.419
1077	2021-12-16 08:00:00	7.444
1078	2021-12-16 09:00:00	7.494
1079	2021-12-16 10:00:00	7.67
1080	2021-12-16 11:00:00	8.02
1081	2021-12-16 12:00:00	8.543
1082	2021-12-16 13:00:00	8.866
1083	2021-12-16 14:00:00	9.163
1084	2021-12-16 15:00:00	9.361
1085	2021-12-16 16:00:00	9.435
1086	2021-12-16 17:00:00	9.41
1087	2021-12-16 18:00:00	9.262
1088	2021-12-16 19:00:00	9.015
1089	2021-12-16 20:00:00	8.767
1090	2021-12-16 21:00:00	8.568
1091	2021-12-16 22:00:00	8.394
1092	2021-12-16 23:00:00	8.27
1093	2021-12-17	8.145
1094	2021-12-17 01:00:00	8.045
1095	2021-12-17 02:00:00	7.97
1096	2021-12-17 03:00:00	7.895
1097	2021-12-17 04:00:00	7.82
1098	2021-12-17 05:00:00	7.77
1099	2021-12-17 06:00:00	7.72
1100	2021-12-17 07:00:00	7.67
1101	2021-12-17 08:00:00	7.645
1102	2021-12-17 09:00:00	7.645
1103	2021-12-17 10:00:00	7.77
1104	2021-12-17 11:00:00	8.02
1105	2021-12-17 12:00:00	8.419
1106	2021-12-17 13:00:00	8.668
1107	2021-12-17 14:00:00	8.916
1108	2021-12-17 15:00:00	9.089
1109	2021-12-17 16:00:00	9.139
1110	2021-12-17 17:00:00	9.089
1111	2021-12-17 18:00:00	8.965
1112	2021-12-17 19:00:00	8.767
1113	2021-12-17 20:00:00	8.543
1114	2021-12-17 21:00:00	8.319
1115	2021-12-17 22:00:00	8.17
1116	2021-12-17 23:00:00	8.02
1117	2021-12-18	7.895
1118	2021-12-18 01:00:00	7.795
1119	2021-12-18 02:00:00	7.695
1120	2021-12-18 03:00:00	7.594
1121	2021-12-18 04:00:00	7.494
1122	2021-12-18 05:00:00	7.393
1123	2021-12-18 06:00:00	7.268
1124	2021-12-18 07:00:00	7.217
1125	2021-12-18 08:00:00	7.167
1126	2021-12-18 09:00:00	7.192
1127	2021-12-18 10:00:00	7.318
1128	2021-12-18 11:00:00	7.569
1129	2021-12-18 12:00:00	7.945
1130	2021-12-18 13:00:00	8.195
1131	2021-12-18 14:00:00	8.444
1132	2021-12-18 15:00:00	8.668
1133	2021-12-18 16:00:00	8.742
1134	2021-12-18 17:00:00	8.717
1135	2021-12-18 18:00:00	8.593
1136	2021-12-18 19:00:00	8.369
1137	2021-12-18 20:00:00	8.12
1138	2021-12-18 21:00:00	7.92
1139	2021-12-18 22:00:00	7.745
1140	2021-12-18 23:00:00	7.569
1141	2021-12-19	7.419
1142	2021-12-19 01:00:00	7.268
1143	2021-12-19 02:00:00	7.142
1144	2021-12-19 03:00:00	7.066
1145	2021-12-19 04:00:00	6.99
1146	2021-12-19 05:00:00	6.94
1147	2021-12-19 06:00:00	6.864
1148	2021-12-19 07:00:00	6.813
1149	2021-12-19 08:00:00	6.763
1150	2021-12-19 09:00:00	6.763
1151	2021-12-19 10:00:00	6.839
1152	2021-12-19 11:00:00	7.066
1153	2021-12-19 12:00:00	7.419
1154	2021-12-19 13:00:00	7.72
1155	2021-12-19 14:00:00	7.92
1156	2021-12-19 15:00:00	8.045
1157	2021-12-19 16:00:00	8.095
1158	2021-12-19 17:00:00	8.07
1159	2021-12-19 18:00:00	7.97
1160	2021-12-19 19:00:00	7.795
1161	2021-12-19 20:00:00	7.619
1162	2021-12-19 21:00:00	7.494
1163	2021-12-19 22:00:00	7.368
1164	2021-12-19 23:00:00	7.217
1165	2021-12-20	7.116
1166	2021-12-20 01:00:00	7.015
1167	2021-12-20 02:00:00	6.914
1168	2021-12-20 03:00:00	6.864
1169	2021-12-20 04:00:00	6.788
1170	2021-12-20 05:00:00	6.712
1171	2021-12-20 06:00:00	6.636
1172	2021-12-20 07:00:00	6.585
1173	2021-12-20 08:00:00	6.509
1174	2021-12-20 09:00:00	6.535
1175	2021-12-20 10:00:00	6.687
1176	2021-12-20 11:00:00	6.965
1177	2021-12-20 12:00:00	7.444
1178	2021-12-20 13:00:00	7.77
1179	2021-12-20 14:00:00	8.045
1180	2021-12-20 15:00:00	8.195
1181	2021-12-20 16:00:00	8.195
1182	2021-12-20 17:00:00	8.145
1183	2021-12-20 18:00:00	7.995
1184	2021-12-20 19:00:00	7.82
1185	2021-12-20 20:00:00	7.645
1186	2021-12-20 21:00:00	7.469
1187	2021-12-20 22:00:00	7.343
1188	2021-12-20 23:00:00	7.217
1189	2021-12-21	7.116
1190	2021-12-21 01:00:00	7.066
1191	2021-12-21 02:00:00	6.99
1192	2021-12-21 03:00:00	6.94
1193	2021-12-21 04:00:00	6.889
1194	2021-12-21 05:00:00	6.864
1195	2021-12-21 06:00:00	6.788
1196	2021-12-21 07:00:00	6.712
1197	2021-12-21 08:00:00	6.661
1198	2021-12-21 09:00:00	6.661
1199	2021-12-21 10:00:00	6.737
1200	2021-12-21 11:00:00	7.015
1201	2021-12-21 12:00:00	7.444
1202	2021-12-21 13:00:00	7.77
1203	2021-12-21 14:00:00	8.07
1204	2021-12-21 15:00:00	8.22
1205	2021-12-21 16:00:00	8.27
1206	2021-12-21 17:00:00	8.27
1207	2021-12-21 18:00:00	8.195
1208	2021-12-21 19:00:00	7.995
1209	2021-12-21 20:00:00	7.795
1210	2021-12-21 21:00:00	7.594
1211	2021-12-21 22:00:00	7.444
1212	2021-12-21 23:00:00	7.293
1213	2021-12-22	7.167
1214	2021-12-22 01:00:00	7.066
1215	2021-12-22 02:00:00	6.965
1216	2021-12-22 03:00:00	6.864
1217	2021-12-22 04:00:00	6.813
1218	2021-12-22 05:00:00	6.763
1219	2021-12-22 06:00:00	6.712
1220	2021-12-22 07:00:00	6.636
1221	2021-12-22 08:00:00	6.585
1222	2021-12-22 09:00:00	6.611
1223	2021-12-22 10:00:00	6.712
1224	2021-12-22 11:00:00	6.965
1225	2021-12-22 12:00:00	7.368
1226	2021-12-22 13:00:00	7.619
1227	2021-12-22 14:00:00	7.82
1228	2021-12-22 15:00:00	7.87
1229	2021-12-22 16:00:00	7.795
1230	2021-12-22 17:00:00	7.745
1231	2021-12-22 18:00:00	7.645
1232	2021-12-22 19:00:00	7.519
1233	2021-12-22 20:00:00	7.368
1234	2021-12-22 21:00:00	7.217
1235	2021-12-22 22:00:00	7.091
1236	2021-12-22 23:00:00	6.99
1237	2021-12-23	6.914
1238	2021-12-23 01:00:00	6.839
1239	2021-12-23 02:00:00	6.763
1240	2021-12-23 03:00:00	6.687
1241	2021-12-23 04:00:00	6.636
1242	2021-12-23 05:00:00	6.56
1243	2021-12-23 06:00:00	6.509
1244	2021-12-23 07:00:00	6.458
1245	2021-12-23 08:00:00	6.433
1246	2021-12-23 09:00:00	6.433
1247	2021-12-23 10:00:00	6.56
1248	2021-12-23 11:00:00	6.788
1249	2021-12-23 12:00:00	7.217
1250	2021-12-23 13:00:00	7.494
1251	2021-12-23 14:00:00	7.745
1252	2021-12-23 15:00:00	7.845
1253	2021-12-23 16:00:00	7.82
1254	2021-12-23 17:00:00	7.695
1255	2021-12-23 18:00:00	7.569
1256	2021-12-23 19:00:00	7.393
1257	2021-12-23 20:00:00	7.268
1258	2021-12-23 21:00:00	7.142
1259	2021-12-23 22:00:00	7.041
1260	2021-12-23 23:00:00	6.965
1261	2021-12-24	6.889
1262	2021-12-24 01:00:00	6.813
1263	2021-12-24 02:00:00	6.737
1264	2021-12-24 03:00:00	6.687
1265	2021-12-24 04:00:00	6.636
1266	2021-12-24 05:00:00	6.611
1267	2021-12-24 06:00:00	6.56
1268	2021-12-24 07:00:00	6.509
1269	2021-12-24 08:00:00	6.484
1270	2021-12-24 09:00:00	6.484
1271	2021-12-24 10:00:00	6.585
1272	2021-12-24 11:00:00	6.788
1273	2021-12-24 12:00:00	7.116
1274	2021-12-24 13:00:00	7.343
1275	2021-12-24 14:00:00	7.519
1276	2021-12-24 15:00:00	7.569
1277	2021-12-24 16:00:00	7.594
1278	2021-12-24 17:00:00	7.594
1279	2021-12-24 18:00:00	7.519
1280	2021-12-24 19:00:00	7.393
1281	2021-12-24 20:00:00	7.242
1282	2021-12-24 21:00:00	7.142
1283	2021-12-24 22:00:00	7.041
1284	2021-12-24 23:00:00	6.965
1285	2021-12-25	6.889
1286	2021-12-25 01:00:00	6.813
1287	2021-12-25 02:00:00	6.737
1288	2021-12-25 03:00:00	6.687
1289	2021-12-25 04:00:00	6.611
1290	2021-12-25 05:00:00	6.535
1291	2021-12-25 06:00:00	6.458
1292	2021-12-25 07:00:00	6.382
1293	2021-12-25 08:00:00	6.306
1294	2021-12-25 09:00:00	6.306
1295	2021-12-25 10:00:00	6.382
1296	2021-12-25 11:00:00	6.636
1297	2021-12-25 12:00:00	7.041
1298	2021-12-25 13:00:00	7.293
1299	2021-12-25 14:00:00	7.368
1300	2021-12-25 15:00:00	7.419
1301	2021-12-25 16:00:00	7.469
1302	2021-12-25 17:00:00	7.469
1303	2021-12-25 18:00:00	7.393
1304	2021-12-25 19:00:00	7.268
1305	2021-12-25 20:00:00	7.142
1306	2021-12-25 21:00:00	7.015
1307	2021-12-25 22:00:00	6.889
1308	2021-12-25 23:00:00	6.763
1309	2021-12-26	6.661
1310	2021-12-26 01:00:00	6.56
1311	2021-12-26 02:00:00	6.484
1312	2021-12-26 03:00:00	6.408
1313	2021-12-26 04:00:00	6.331
1314	2021-12-26 05:00:00	6.255
1315	2021-12-26 06:00:00	6.204
1316	2021-12-26 07:00:00	6.153
1317	2021-12-26 08:00:00	6.102
1318	2021-12-26 09:00:00	6.102
1319	2021-12-26 10:00:00	6.204
1320	2021-12-26 11:00:00	6.408
1321	2021-12-26 12:00:00	6.763
1322	2021-12-26 13:00:00	6.99
1323	2021-12-26 14:00:00	7.041
1324	2021-12-26 15:00:00	7.041
1325	2021-12-26 16:00:00	6.99
1326	2021-12-26 17:00:00	6.965
1327	2021-12-26 18:00:00	6.914
1328	2021-12-26 19:00:00	6.813
1329	2021-12-26 20:00:00	6.737
1330	2021-12-26 21:00:00	6.636
1331	2021-12-26 22:00:00	6.56
1332	2021-12-26 23:00:00	6.484
1333	2021-12-27	6.408
1334	2021-12-27 01:00:00	6.357
1335	2021-12-27 02:00:00	6.306
1336	2021-12-27 03:00:00	6.255
1337	2021-12-27 04:00:00	6.23
1338	2021-12-27 05:00:00	6.204
1339	2021-12-27 06:00:00	6.204
1340	2021-12-27 07:00:00	6.179
1341	2021-12-27 08:00:00	6.128
1342	2021-12-27 09:00:00	6.128
1343	2021-12-27 10:00:00	6.204
1344	2021-12-27 11:00:00	6.433
1345	2021-12-27 12:00:00	6.864
1346	2021-12-27 13:00:00	7.167
1347	2021-12-27 14:00:00	7.268
1348	2021-12-27 15:00:00	7.242
1349	2021-12-27 16:00:00	7.192
1350	2021-12-27 17:00:00	7.116
1351	2021-12-27 18:00:00	7.041
1352	2021-12-27 19:00:00	6.99
1353	2021-12-27 20:00:00	6.889
1354	2021-12-27 21:00:00	6.788
1355	2021-12-27 22:00:00	6.661
1356	2021-12-27 23:00:00	6.56
1357	2021-12-28	6.433
1358	2021-12-28 01:00:00	6.331
1359	2021-12-28 02:00:00	6.204
1360	2021-12-28 03:00:00	6.128
1361	2021-12-28 04:00:00	6.051
1362	2021-12-28 05:00:00	6.026
1363	2021-12-28 06:00:00	5.975
1364	2021-12-28 07:00:00	5.924
1365	2021-12-28 08:00:00	5.898
1366	2021-12-28 09:00:00	5.924
1367	2021-12-28 10:00:00	6.026
1368	2021-12-28 11:00:00	6.23
1369	2021-12-28 12:00:00	6.56
1370	2021-12-28 13:00:00	6.763
1371	2021-12-28 14:00:00	6.914
1372	2021-12-28 15:00:00	7.015
1373	2021-12-28 16:00:00	7.091
1374	2021-12-28 17:00:00	7.066
1375	2021-12-28 18:00:00	6.99
1376	2021-12-28 19:00:00	6.889
1377	2021-12-28 20:00:00	6.813
1378	2021-12-28 21:00:00	6.737
1379	2021-12-28 22:00:00	6.661
1380	2021-12-28 23:00:00	6.585
1381	2021-12-29	6.509
1382	2021-12-29 01:00:00	6.382
1383	2021-12-29 02:00:00	6.23
1384	2021-12-29 03:00:00	6.102
1385	2021-12-29 04:00:00	6
1386	2021-12-29 05:00:00	5.924
1387	2021-12-29 06:00:00	5.872
1388	2021-12-29 07:00:00	5.821
1389	2021-12-29 08:00:00	5.77
1390	2021-12-29 09:00:00	5.693
1391	2021-12-29 10:00:00	5.642
1392	2021-12-29 11:00:00	5.591
1393	2021-12-29 12:00:00	5.565
1394	2021-12-29 13:00:00	5.539
1395	2021-12-29 14:00:00	5.462
1396	2021-12-29 15:00:00	5.282
1397	2021-12-29 16:00:00	5.102
1398	2021-12-29 17:00:00	5.024
1399	2021-12-29 18:00:00	4.999
1400	2021-12-29 19:00:00	4.999
1401	2021-12-29 20:00:00	4.999
1402	2021-12-29 21:00:00	5.024
1403	2021-12-29 22:00:00	5.05
1404	2021-12-29 23:00:00	5.05
1405	2021-12-30	5.05
1406	2021-12-30 01:00:00	5.024
1407	2021-12-30 02:00:00	4.999
1408	2021-12-30 03:00:00	4.999
1409	2021-12-30 04:00:00	4.999
1410	2021-12-30 05:00:00	4.999
1411	2021-12-30 06:00:00	4.999
1412	2021-12-30 07:00:00	5.024
1413	2021-12-30 08:00:00	5.024
1414	2021-12-30 09:00:00	5.05
1415	2021-12-30 10:00:00	5.05
1416	2021-12-30 11:00:00	5.05
1417	2021-12-30 12:00:00	5.05
1418	2021-12-30 13:00:00	5.05
1419	2021-12-30 14:00:00	4.999
1420	2021-12-30 15:00:00	4.947
1421	2021-12-30 16:00:00	4.869
1422	2021-12-30 17:00:00	4.792
1423	2021-12-30 18:00:00	4.766
1424	2021-12-30 19:00:00	4.74
1425	2021-12-30 20:00:00	4.766
1426	2021-12-30 21:00:00	4.766
1427	2021-12-30 22:00:00	4.792
1428	2021-12-30 23:00:00	4.818
1429	2021-12-31	4.844
1430	2021-12-31 01:00:00	4.844
1431	2021-12-31 02:00:00	4.869
1432	2021-12-31 03:00:00	4.869
1433	2021-12-31 04:00:00	4.895
1434	2021-12-31 05:00:00	4.895
1435	2021-12-31 06:00:00	4.895
1436	2021-12-31 07:00:00	4.921
1437	2021-12-31 08:00:00	4.921
1438	2021-12-31 09:00:00	4.921
1439	2021-12-31 10:00:00	4.921
1440	2021-12-31 11:00:00	4.921
1441	2021-12-31 12:00:00	4.895
1442	2021-12-31 13:00:00	4.818
1443	2021-12-31 14:00:00	4.766
1444	2021-12-31 15:00:00	4.766
1445	2021-12-31 16:00:00	4.766
1446	2021-12-31 17:00:00	4.766
1447	2021-12-31 18:00:00	4.766
1448	2021-12-31 19:00:00	4.766
1449	2021-12-31 20:00:00	4.766
1450	2021-12-31 21:00:00	4.792
1451	2021-12-31 22:00:00	4.818
1452	2021-12-31 23:00:00	4.818
1453	2022-01-01	4.844
1454	2022-01-01 01:00:00	4.869
1455	2022-01-01 02:00:00	4.869
1456	2022-01-01 03:00:00	4.869
1457	2022-01-01 04:00:00	4.869
1458	2022-01-01 05:00:00	4.869
1459	2022-01-01 06:00:00	4.869
1460	2022-01-01 07:00:00	4.844
1461	2022-01-01 08:00:00	4.844
1462	2022-01-01 09:00:00	4.869
1463	2022-01-01 10:00:00	4.895
1464	2022-01-01 11:00:00	4.973
1465	2022-01-01 12:00:00	5.154
1466	2022-01-01 13:00:00	5.231
1467	2022-01-01 14:00:00	5.308
1468	2022-01-01 15:00:00	5.36
1469	2022-01-01 16:00:00	5.385
1470	2022-01-01 17:00:00	5.385
1471	2022-01-01 18:00:00	5.385
1472	2022-01-01 19:00:00	5.334
1473	2022-01-01 20:00:00	5.282
1474	2022-01-01 21:00:00	5.231
1475	2022-01-01 22:00:00	5.205
1476	2022-01-01 23:00:00	5.179
1477	2022-01-02	5.179
1478	2022-01-02 01:00:00	5.154
1479	2022-01-02 02:00:00	5.128
1480	2022-01-02 03:00:00	5.128
1481	2022-01-02 04:00:00	5.102
1482	2022-01-02 05:00:00	5.076
1483	2022-01-02 06:00:00	5.05
1484	2022-01-02 07:00:00	5.024
1485	2022-01-02 08:00:00	4.999
1486	2022-01-02 09:00:00	5.024
1487	2022-01-02 10:00:00	5.102
1488	2022-01-02 11:00:00	5.334
1489	2022-01-02 12:00:00	5.642
1490	2022-01-02 13:00:00	5.847
1491	2022-01-02 14:00:00	5.975
1492	2022-01-02 15:00:00	6.026
1493	2022-01-02 16:00:00	6.051
1494	2022-01-02 17:00:00	6.051
1495	2022-01-02 18:00:00	6.051
1496	2022-01-02 19:00:00	6
1497	2022-01-02 20:00:00	5.924
1498	2022-01-02 21:00:00	5.847
1499	2022-01-02 22:00:00	5.77
1500	2022-01-02 23:00:00	5.693
1501	2022-01-03	5.642
1502	2022-01-03 01:00:00	5.591
1503	2022-01-03 02:00:00	5.565
1504	2022-01-03 03:00:00	5.539
1505	2022-01-03 04:00:00	5.488
1506	2022-01-03 05:00:00	5.437
1507	2022-01-03 06:00:00	5.385
1508	2022-01-03 07:00:00	5.334
1509	2022-01-03 08:00:00	5.282
1510	2022-01-03 09:00:00	5.282
1511	2022-01-03 10:00:00	5.411
1512	2022-01-03 11:00:00	5.693
1513	2022-01-03 12:00:00	6.077
1514	2022-01-03 13:00:00	6.306
1515	2022-01-03 14:00:00	6.484
1516	2022-01-03 15:00:00	6.636
1517	2022-01-03 16:00:00	6.737
1518	2022-01-03 17:00:00	6.763
1519	2022-01-03 18:00:00	6.737
1520	2022-01-03 19:00:00	6.611
1521	2022-01-03 20:00:00	6.458
1522	2022-01-03 21:00:00	6.331
1523	2022-01-03 22:00:00	6.204
1524	2022-01-03 23:00:00	6.102
1525	2022-01-04	6.026
1526	2022-01-04 01:00:00	5.975
1527	2022-01-04 02:00:00	5.924
1528	2022-01-04 03:00:00	5.847
1529	2022-01-04 04:00:00	5.77
1530	2022-01-04 05:00:00	5.693
1531	2022-01-04 06:00:00	5.642
1532	2022-01-04 07:00:00	5.642
1533	2022-01-04 08:00:00	5.616
1534	2022-01-04 09:00:00	5.668
1535	2022-01-04 10:00:00	5.796
1536	2022-01-04 11:00:00	6.102
1537	2022-01-04 12:00:00	6.509
1538	2022-01-04 13:00:00	6.763
1539	2022-01-04 14:00:00	6.914
1540	2022-01-04 15:00:00	7.066
1541	2022-01-04 16:00:00	7.116
1542	2022-01-04 17:00:00	7.091
1543	2022-01-04 18:00:00	7.041
1544	2022-01-04 19:00:00	6.914
1545	2022-01-04 20:00:00	6.763
1546	2022-01-04 21:00:00	6.636
1547	2022-01-04 22:00:00	6.535
1548	2022-01-04 23:00:00	6.458
1549	2022-01-05	6.408
1550	2022-01-05 01:00:00	6.357
1551	2022-01-05 02:00:00	6.281
1552	2022-01-05 03:00:00	6.23
1553	2022-01-05 04:00:00	6.179
1554	2022-01-05 05:00:00	6.128
1555	2022-01-05 06:00:00	6.077
1556	2022-01-05 07:00:00	6.051
1557	2022-01-05 08:00:00	6.051
1558	2022-01-05 09:00:00	6.051
1559	2022-01-05 10:00:00	6.179
1560	2022-01-05 11:00:00	6.408
1561	2022-01-05 12:00:00	6.712
1562	2022-01-05 13:00:00	6.965
1563	2022-01-05 14:00:00	7.142
1564	2022-01-05 15:00:00	7.217
1565	2022-01-05 16:00:00	7.167
1566	2022-01-05 17:00:00	7.116
1567	2022-01-05 18:00:00	7.041
1568	2022-01-05 19:00:00	6.94
1569	2022-01-05 20:00:00	6.813
1570	2022-01-05 21:00:00	6.687
1571	2022-01-05 22:00:00	6.611
1572	2022-01-05 23:00:00	6.535
1573	2022-01-06	6.484
1574	2022-01-06 01:00:00	6.484
1575	2022-01-06 02:00:00	6.458
1576	2022-01-06 03:00:00	6.458
1577	2022-01-06 04:00:00	6.458
1578	2022-01-06 05:00:00	6.458
1579	2022-01-06 06:00:00	6.433
1580	2022-01-06 07:00:00	6.408
1581	2022-01-06 08:00:00	6.382
1582	2022-01-06 09:00:00	6.357
1583	2022-01-06 10:00:00	6.458
1584	2022-01-06 11:00:00	6.712
1585	2022-01-06 12:00:00	6.94
1586	2022-01-06 13:00:00	7.091
1587	2022-01-06 14:00:00	7.268
1588	2022-01-06 15:00:00	7.444
1589	2022-01-06 16:00:00	7.544
1590	2022-01-06 17:00:00	7.544
1591	2022-01-06 18:00:00	7.444
1592	2022-01-06 19:00:00	7.318
1593	2022-01-06 20:00:00	7.192
1594	2022-01-06 21:00:00	7.066
1595	2022-01-06 22:00:00	6.99
1596	2022-01-06 23:00:00	6.914
1597	2022-01-07	6.839
1598	2022-01-07 01:00:00	6.788
1599	2022-01-07 02:00:00	6.737
1600	2022-01-07 03:00:00	6.687
1601	2022-01-07 04:00:00	6.661
1602	2022-01-07 05:00:00	6.636
1603	2022-01-07 06:00:00	6.611
1604	2022-01-07 07:00:00	6.585
1605	2022-01-07 08:00:00	6.56
1606	2022-01-07 09:00:00	6.56
1607	2022-01-07 10:00:00	6.636
1608	2022-01-07 11:00:00	6.889
1609	2022-01-07 12:00:00	7.091
1610	2022-01-07 13:00:00	7.217
1611	2022-01-07 14:00:00	7.318
1612	2022-01-07 15:00:00	7.419
1613	2022-01-07 16:00:00	7.494
1614	2022-01-07 17:00:00	7.494
1615	2022-01-07 18:00:00	7.444
1616	2022-01-07 19:00:00	7.368
1617	2022-01-07 20:00:00	7.293
1618	2022-01-07 21:00:00	7.192
1619	2022-01-07 22:00:00	7.116
1620	2022-01-07 23:00:00	7.066
1621	2022-01-08	6.99
1622	2022-01-08 01:00:00	6.94
1623	2022-01-08 02:00:00	6.889
1624	2022-01-08 03:00:00	6.839
1625	2022-01-08 04:00:00	6.813
1626	2022-01-08 05:00:00	6.788
1627	2022-01-08 06:00:00	6.763
1628	2022-01-08 07:00:00	6.763
1629	2022-01-08 08:00:00	6.763
1630	2022-01-08 09:00:00	6.788
1631	2022-01-08 10:00:00	6.864
1632	2022-01-08 11:00:00	6.99
1633	2022-01-08 12:00:00	7.268
1634	2022-01-08 13:00:00	7.569
1635	2022-01-08 14:00:00	7.72
1636	2022-01-08 15:00:00	7.795
1637	2022-01-08 16:00:00	7.795
1638	2022-01-08 17:00:00	7.77
1639	2022-01-08 18:00:00	7.67
1640	2022-01-08 19:00:00	7.569
1641	2022-01-08 20:00:00	7.469
1642	2022-01-08 21:00:00	7.393
1643	2022-01-08 22:00:00	7.318
1644	2022-01-08 23:00:00	7.268
1645	2022-01-09	7.217
1646	2022-01-09 01:00:00	7.167
1647	2022-01-09 02:00:00	7.091
1648	2022-01-09 03:00:00	7.015
1649	2022-01-09 04:00:00	6.965
1650	2022-01-09 05:00:00	6.889
1651	2022-01-09 06:00:00	6.839
1652	2022-01-09 07:00:00	6.813
1653	2022-01-09 08:00:00	6.788
1654	2022-01-09 09:00:00	6.813
1655	2022-01-09 10:00:00	6.94
1656	2022-01-09 11:00:00	7.192
1657	2022-01-09 12:00:00	7.619
1658	2022-01-09 13:00:00	7.895
1659	2022-01-09 14:00:00	7.995
1660	2022-01-09 15:00:00	8.02
1661	2022-01-09 16:00:00	8.02
1662	2022-01-09 17:00:00	7.945
1663	2022-01-09 18:00:00	7.82
1664	2022-01-09 19:00:00	7.67
1665	2022-01-09 20:00:00	7.519
1666	2022-01-09 21:00:00	7.368
1667	2022-01-09 22:00:00	7.268
1668	2022-01-09 23:00:00	7.167
1669	2022-01-10	7.091
1670	2022-01-10 01:00:00	7.066
1671	2022-01-10 02:00:00	7.041
1672	2022-01-10 03:00:00	7.015
1673	2022-01-10 04:00:00	6.99
1674	2022-01-10 05:00:00	6.94
1675	2022-01-10 06:00:00	6.914
1676	2022-01-10 07:00:00	6.864
1677	2022-01-10 08:00:00	6.813
1678	2022-01-10 09:00:00	6.763
1679	2022-01-10 10:00:00	6.813
1680	2022-01-10 11:00:00	7.015
1681	2022-01-10 12:00:00	7.318
1682	2022-01-10 13:00:00	7.619
1683	2022-01-10 14:00:00	7.87
1684	2022-01-10 15:00:00	8.045
1685	2022-01-10 16:00:00	8.145
1686	2022-01-10 17:00:00	8.12
1687	2022-01-10 18:00:00	8.02
1688	2022-01-10 19:00:00	7.87
1689	2022-01-10 20:00:00	7.695
1690	2022-01-10 21:00:00	7.544
1691	2022-01-10 22:00:00	7.419
1692	2022-01-10 23:00:00	7.318
1693	2022-01-11	7.217
1694	2022-01-11 01:00:00	7.116
1695	2022-01-11 02:00:00	7.041
1696	2022-01-11 03:00:00	6.965
1697	2022-01-11 04:00:00	6.889
1698	2022-01-11 05:00:00	6.813
1699	2022-01-11 06:00:00	6.737
1700	2022-01-11 07:00:00	6.661
1701	2022-01-11 08:00:00	6.585
1702	2022-01-11 09:00:00	6.56
1703	2022-01-11 10:00:00	6.661
1704	2022-01-11 11:00:00	6.889
1705	2022-01-11 12:00:00	7.343
1706	2022-01-11 13:00:00	7.67
1707	2022-01-11 14:00:00	7.895
1708	2022-01-11 15:00:00	7.995
1709	2022-01-11 16:00:00	8.045
1710	2022-01-11 17:00:00	8.045
1711	2022-01-11 18:00:00	7.97
1712	2022-01-11 19:00:00	7.795
1713	2022-01-11 20:00:00	7.619
1714	2022-01-11 21:00:00	7.444
1715	2022-01-11 22:00:00	7.293
1716	2022-01-11 23:00:00	7.192
1717	2022-01-12	7.116
1718	2022-01-12 01:00:00	7.015
1719	2022-01-12 02:00:00	6.94
1720	2022-01-12 03:00:00	6.864
1721	2022-01-12 04:00:00	6.763
1722	2022-01-12 05:00:00	6.611
1723	2022-01-12 06:00:00	6.484
1724	2022-01-12 07:00:00	6.382
1725	2022-01-12 08:00:00	6.306
1726	2022-01-12 09:00:00	6.306
1727	2022-01-12 10:00:00	6.382
1728	2022-01-12 11:00:00	6.56
1729	2022-01-12 12:00:00	6.914
1730	2022-01-12 13:00:00	7.142
1731	2022-01-12 14:00:00	7.167
1732	2022-01-12 15:00:00	7.015
1733	2022-01-12 16:00:00	6.788
1734	2022-01-12 17:00:00	6.611
1735	2022-01-12 18:00:00	6.458
1736	2022-01-12 19:00:00	6.357
1737	2022-01-12 20:00:00	6.23
1738	2022-01-12 21:00:00	6.179
1739	2022-01-12 22:00:00	6.128
1740	2022-01-12 23:00:00	6.077
1741	2022-01-13	6.051
1742	2022-01-13 01:00:00	6
1743	2022-01-13 02:00:00	5.924
1744	2022-01-13 03:00:00	5.847
1745	2022-01-13 04:00:00	5.77
1746	2022-01-13 05:00:00	5.719
1747	2022-01-13 06:00:00	5.668
1748	2022-01-13 07:00:00	5.591
1749	2022-01-13 08:00:00	5.539
1750	2022-01-13 09:00:00	5.539
1751	2022-01-13 10:00:00	5.591
1752	2022-01-13 11:00:00	5.77
1753	2022-01-13 12:00:00	6
1754	2022-01-13 13:00:00	6.281
1755	2022-01-13 14:00:00	6.56
1756	2022-01-13 15:00:00	6.712
1757	2022-01-13 16:00:00	6.763
1758	2022-01-13 17:00:00	6.712
1759	2022-01-13 18:00:00	6.636
1760	2022-01-13 19:00:00	6.509
1761	2022-01-13 20:00:00	6.382
1762	2022-01-13 21:00:00	6.255
1763	2022-01-13 22:00:00	6.153
1764	2022-01-13 23:00:00	6.077
1765	2022-01-14	6
1766	2022-01-14 01:00:00	5.949
1767	2022-01-14 02:00:00	5.898
1768	2022-01-14 03:00:00	5.821
1769	2022-01-14 04:00:00	5.77
1770	2022-01-14 05:00:00	5.719
1771	2022-01-14 06:00:00	5.668
1772	2022-01-14 07:00:00	5.616
1773	2022-01-14 08:00:00	5.565
1774	2022-01-14 09:00:00	5.591
1775	2022-01-14 10:00:00	5.668
1776	2022-01-14 11:00:00	5.847
1777	2022-01-14 12:00:00	6.102
1778	2022-01-14 13:00:00	6.382
1779	2022-01-14 14:00:00	6.611
1780	2022-01-14 15:00:00	6.813
1781	2022-01-14 16:00:00	6.965
1782	2022-01-14 17:00:00	7.041
1783	2022-01-14 18:00:00	6.99
1784	2022-01-14 19:00:00	6.813
1785	2022-01-14 20:00:00	6.611
1786	2022-01-14 21:00:00	6.408
1787	2022-01-14 22:00:00	6.255
1788	2022-01-14 23:00:00	6.153
1789	2022-01-15	6.051
1790	2022-01-15 01:00:00	5.975
1791	2022-01-15 02:00:00	5.898
1792	2022-01-15 03:00:00	5.796
1793	2022-01-15 04:00:00	5.719
1794	2022-01-15 05:00:00	5.668
1795	2022-01-15 06:00:00	5.616
1796	2022-01-15 07:00:00	5.539
1797	2022-01-15 08:00:00	5.488
1798	2022-01-15 09:00:00	5.488
1799	2022-01-15 10:00:00	5.565
1800	2022-01-15 11:00:00	5.796
1801	2022-01-15 12:00:00	6.23
1802	2022-01-15 13:00:00	6.585
1803	2022-01-15 14:00:00	6.813
1804	2022-01-15 15:00:00	6.864
1805	2022-01-15 16:00:00	6.813
1806	2022-01-15 17:00:00	6.788
1807	2022-01-15 18:00:00	6.737
1808	2022-01-15 19:00:00	6.585
1809	2022-01-15 20:00:00	6.408
1810	2022-01-15 21:00:00	6.281
1811	2022-01-15 22:00:00	6.153
1812	2022-01-15 23:00:00	6.051
1813	2022-01-16	5.975
1814	2022-01-16 01:00:00	5.924
1815	2022-01-16 02:00:00	5.847
1816	2022-01-16 03:00:00	5.796
1817	2022-01-16 04:00:00	5.745
1818	2022-01-16 05:00:00	5.693
1819	2022-01-16 06:00:00	5.616
1820	2022-01-16 07:00:00	5.539
1821	2022-01-16 08:00:00	5.488
1822	2022-01-16 09:00:00	5.488
1823	2022-01-16 10:00:00	5.591
1824	2022-01-16 11:00:00	5.847
1825	2022-01-16 12:00:00	6.281
1826	2022-01-16 13:00:00	6.611
1827	2022-01-16 14:00:00	6.914
1828	2022-01-16 15:00:00	7.167
1829	2022-01-16 16:00:00	7.268
1830	2022-01-16 17:00:00	7.293
1831	2022-01-16 18:00:00	7.167
1832	2022-01-16 19:00:00	6.965
1833	2022-01-16 20:00:00	6.763
1834	2022-01-16 21:00:00	6.611
1835	2022-01-16 22:00:00	6.484
1836	2022-01-16 23:00:00	6.382
1837	2022-01-17	6.306
1838	2022-01-17 01:00:00	6.255
1839	2022-01-17 02:00:00	6.204
1840	2022-01-17 03:00:00	6.179
1841	2022-01-17 04:00:00	6.128
1842	2022-01-17 05:00:00	6.051
1843	2022-01-17 06:00:00	6
1844	2022-01-17 07:00:00	5.949
1845	2022-01-17 08:00:00	5.949
1846	2022-01-17 09:00:00	5.949
1847	2022-01-17 10:00:00	6.051
1848	2022-01-17 11:00:00	6.281
1849	2022-01-17 12:00:00	6.661
1850	2022-01-17 13:00:00	7.066
1851	2022-01-17 14:00:00	7.318
1852	2022-01-17 15:00:00	7.419
1853	2022-01-17 16:00:00	7.419
1854	2022-01-17 17:00:00	7.393
1855	2022-01-17 18:00:00	7.268
1856	2022-01-17 19:00:00	7.116
1857	2022-01-17 20:00:00	6.965
1858	2022-01-17 21:00:00	6.788
1859	2022-01-17 22:00:00	6.636
1860	2022-01-17 23:00:00	6.509
1861	2022-01-18	6.382
1862	2022-01-18 01:00:00	6.306
1863	2022-01-18 02:00:00	6.23
1864	2022-01-18 03:00:00	6.179
1865	2022-01-18 04:00:00	6.102
1866	2022-01-18 05:00:00	6.026
1867	2022-01-18 06:00:00	5.975
1868	2022-01-18 07:00:00	5.898
1869	2022-01-18 08:00:00	5.872
1870	2022-01-18 09:00:00	5.898
1871	2022-01-18 10:00:00	5.975
1872	2022-01-18 11:00:00	6.23
1873	2022-01-18 12:00:00	6.712
1874	2022-01-18 13:00:00	7.091
1875	2022-01-18 14:00:00	7.393
1876	2022-01-18 15:00:00	7.494
1877	2022-01-18 16:00:00	7.519
1878	2022-01-18 17:00:00	7.469
1879	2022-01-18 18:00:00	7.368
1880	2022-01-18 19:00:00	7.192
1881	2022-01-18 20:00:00	6.99
1882	2022-01-18 21:00:00	6.813
1883	2022-01-18 22:00:00	6.661
1884	2022-01-18 23:00:00	6.535
1885	2022-01-19	6.408
1886	2022-01-19 01:00:00	6.281
1887	2022-01-19 02:00:00	6.179
1888	2022-01-19 03:00:00	6.077
1889	2022-01-19 04:00:00	6
1890	2022-01-19 05:00:00	5.898
1891	2022-01-19 06:00:00	5.821
1892	2022-01-19 07:00:00	5.745
1893	2022-01-19 08:00:00	5.693
1894	2022-01-19 09:00:00	5.693
1895	2022-01-19 10:00:00	5.796
1896	2022-01-19 11:00:00	6.051
1897	2022-01-19 12:00:00	6.535
1898	2022-01-19 13:00:00	6.99
1899	2022-01-19 14:00:00	7.242
1900	2022-01-19 15:00:00	7.318
1901	2022-01-19 16:00:00	7.242
1902	2022-01-19 17:00:00	7.167
1903	2022-01-19 18:00:00	7.066
1904	2022-01-19 19:00:00	6.889
1905	2022-01-19 20:00:00	6.712
1906	2022-01-19 21:00:00	6.56
1907	2022-01-19 22:00:00	6.408
1908	2022-01-19 23:00:00	6.306
1909	2022-01-20	6.204
1910	2022-01-20 01:00:00	6.128
1911	2022-01-20 02:00:00	6.077
1912	2022-01-20 03:00:00	6.051
1913	2022-01-20 04:00:00	5.975
1914	2022-01-20 05:00:00	5.924
1915	2022-01-20 06:00:00	5.898
1916	2022-01-20 07:00:00	5.847
1917	2022-01-20 08:00:00	5.821
1918	2022-01-20 09:00:00	5.796
1919	2022-01-20 10:00:00	5.796
1920	2022-01-20 11:00:00	5.796
1921	2022-01-20 12:00:00	5.847
1922	2022-01-20 13:00:00	5.847
1923	2022-01-20 14:00:00	5.745
1924	2022-01-20 15:00:00	5.642
1925	2022-01-20 16:00:00	5.591
1926	2022-01-20 17:00:00	5.539
1927	2022-01-20 18:00:00	5.488
1928	2022-01-20 19:00:00	5.411
1929	2022-01-20 20:00:00	5.36
1930	2022-01-20 21:00:00	5.308
1931	2022-01-20 22:00:00	5.282
1932	2022-01-20 23:00:00	5.282
1933	2022-01-21	5.257
1934	2022-01-21 01:00:00	5.257
1935	2022-01-21 02:00:00	5.257
1936	2022-01-21 03:00:00	5.257
1937	2022-01-21 04:00:00	5.231
1938	2022-01-21 05:00:00	5.231
1939	2022-01-21 06:00:00	5.205
1940	2022-01-21 07:00:00	5.205
1941	2022-01-21 08:00:00	5.179
1942	2022-01-21 09:00:00	5.179
1943	2022-01-21 10:00:00	5.205
1944	2022-01-21 11:00:00	5.257
1945	2022-01-21 12:00:00	5.385
1946	2022-01-21 13:00:00	5.488
1947	2022-01-21 14:00:00	5.514
1948	2022-01-21 15:00:00	5.565
1949	2022-01-21 16:00:00	5.642
1950	2022-01-21 17:00:00	5.642
1951	2022-01-21 18:00:00	5.616
1952	2022-01-21 19:00:00	5.539
1953	2022-01-21 20:00:00	5.462
1954	2022-01-21 21:00:00	5.36
1955	2022-01-21 22:00:00	5.282
1956	2022-01-21 23:00:00	5.205
1957	2022-01-22	5.154
1958	2022-01-22 01:00:00	5.102
1959	2022-01-22 02:00:00	5.024
1960	2022-01-22 03:00:00	4.973
1961	2022-01-22 04:00:00	4.921
1962	2022-01-22 05:00:00	4.869
1963	2022-01-22 06:00:00	4.844
1964	2022-01-22 07:00:00	4.792
1965	2022-01-22 08:00:00	4.74
1966	2022-01-22 09:00:00	4.74
1967	2022-01-22 10:00:00	4.792
1968	2022-01-22 11:00:00	4.921
1969	2022-01-22 12:00:00	5.05
1970	2022-01-22 13:00:00	5.154
1971	2022-01-22 14:00:00	5.231
1972	2022-01-22 15:00:00	5.282
1973	2022-01-22 16:00:00	5.308
1974	2022-01-22 17:00:00	5.308
1975	2022-01-22 18:00:00	5.308
1976	2022-01-22 19:00:00	5.282
1977	2022-01-22 20:00:00	5.231
1978	2022-01-22 21:00:00	5.179
1979	2022-01-22 22:00:00	5.128
1980	2022-01-22 23:00:00	5.076
1981	2022-01-23	5.024
1982	2022-01-23 01:00:00	4.973
1983	2022-01-23 02:00:00	4.921
1984	2022-01-23 03:00:00	4.844
1985	2022-01-23 04:00:00	4.792
1986	2022-01-23 05:00:00	4.74
1987	2022-01-23 06:00:00	4.688
1988	2022-01-23 07:00:00	4.662
1989	2022-01-23 08:00:00	4.636
1990	2022-01-23 09:00:00	4.636
1991	2022-01-23 10:00:00	4.688
1992	2022-01-23 11:00:00	4.792
1993	2022-01-23 12:00:00	4.947
1994	2022-01-23 13:00:00	5.024
1995	2022-01-23 14:00:00	5.102
1996	2022-01-23 15:00:00	5.128
1997	2022-01-23 16:00:00	5.179
1998	2022-01-23 17:00:00	5.257
[truncated: 8,408 more rows]

## Sheet: Soil temperature data II OLF
Plot Title: FC_Site2_M	Site II OLF (Oak-Laurel Forest)
#	Date Time, GMT+05:45	Temp, °C (LGR S/N: 20654850, SEN S/N: 20654850)	Coupler Detached (LGR S/N: 20654850)	Coupler Attached (LGR S/N: 20654850)	Host Connected (LGR S/N: 20654850)	End Of File (LGR S/N: 20654850)
1	2021-11-01 12:00:00	23.064	Logged
2	2021-11-01 13:00:00	28.717
3	2021-11-01 14:00:00	21.223
4	2021-11-01 15:00:00	22.729
5	2021-11-01 16:00:00	14.96
6	2021-11-01 17:00:00	13.666
7	2021-11-01 18:00:00	13.69
8	2021-11-01 19:00:00	13.738
9	2021-11-01 20:00:00	13.738
10	2021-11-01 21:00:00	13.738
11	2021-11-01 22:00:00	13.738
12	2021-11-01 23:00:00	13.738
13	2021-11-02	13.714
14	2021-11-02 01:00:00	13.69
15	2021-11-02 02:00:00	13.69
16	2021-11-02 03:00:00	13.666
17	2021-11-02 04:00:00	13.642
18	2021-11-02 05:00:00	13.594
19	2021-11-02 06:00:00	13.57
20	2021-11-02 07:00:00	13.546
21	2021-11-02 08:00:00	13.497
22	2021-11-02 09:00:00	13.473
23	2021-11-02 10:00:00	13.449
24	2021-11-02 11:00:00	13.425
25	2021-11-02 12:00:00	13.401
26	2021-11-02 13:00:00	13.425
27	2021-11-02 14:00:00	13.449
28	2021-11-02 15:00:00	13.473
29	2021-11-02 16:00:00	13.497
30	2021-11-02 17:00:00	13.546
31	2021-11-02 18:00:00	13.57
32	2021-11-02 19:00:00	13.594
33	2021-11-02 20:00:00	13.594
34	2021-11-02 21:00:00	13.594
35	2021-11-02 22:00:00	13.57
36	2021-11-02 23:00:00	13.546
37	2021-11-03	13.522
38	2021-11-03 01:00:00	13.497
39	2021-11-03 02:00:00	13.449
40	2021-11-03 03:00:00	13.425
41	2021-11-03 04:00:00	13.377
42	2021-11-03 05:00:00	13.353
43	2021-11-03 06:00:00	13.329
44	2021-11-03 07:00:00	13.281
45	2021-11-03 08:00:00	13.233
46	2021-11-03 09:00:00	13.209
47	2021-11-03 10:00:00	13.161
48	2021-11-03 11:00:00	13.137
49	2021-11-03 12:00:00	13.161
50	2021-11-03 13:00:00	13.185
51	2021-11-03 14:00:00	13.233
52	2021-11-03 15:00:00	13.281
53	2021-11-03 16:00:00	13.329
54	2021-11-03 17:00:00	13.377
55	2021-11-03 18:00:00	13.425
56	2021-11-03 19:00:00	13.449
57	2021-11-03 20:00:00	13.449
58	2021-11-03 21:00:00	13.449
59	2021-11-03 22:00:00	13.449
60	2021-11-03 23:00:00	13.425
61	2021-11-04	13.401
62	2021-11-04 01:00:00	13.377
63	2021-11-04 02:00:00	13.353
64	2021-11-04 03:00:00	13.305
65	2021-11-04 04:00:00	13.281
66	2021-11-04 05:00:00	13.233
67	2021-11-04 06:00:00	13.185
68	2021-11-04 07:00:00	13.137
69	2021-11-04 08:00:00	13.088
70	2021-11-04 09:00:00	13.04
71	2021-11-04 10:00:00	12.992
72	2021-11-04 11:00:00	12.968
73	2021-11-04 12:00:00	12.968
74	2021-11-04 13:00:00	12.992
75	2021-11-04 14:00:00	13.04
76	2021-11-04 15:00:00	13.088
77	2021-11-04 16:00:00	13.137
78	2021-11-04 17:00:00	13.185
79	2021-11-04 18:00:00	13.209
80	2021-11-04 19:00:00	13.233
81	2021-11-04 20:00:00	13.233
82	2021-11-04 21:00:00	13.209
83	2021-11-04 22:00:00	13.185
84	2021-11-04 23:00:00	13.185
85	2021-11-05	13.161
86	2021-11-05 01:00:00	13.112
87	2021-11-05 02:00:00	13.088
88	2021-11-05 03:00:00	13.064
89	2021-11-05 04:00:00	13.04
90	2021-11-05 05:00:00	12.992
91	2021-11-05 06:00:00	12.968
92	2021-11-05 07:00:00	12.92
93	2021-11-05 08:00:00	12.871
94	2021-11-05 09:00:00	12.823
95	2021-11-05 10:00:00	12.799
96	2021-11-05 11:00:00	12.775
97	2021-11-05 12:00:00	12.775
98	2021-11-05 13:00:00	12.823
99	2021-11-05 14:00:00	12.847
100	2021-11-05 15:00:00	12.896
101	2021-11-05 16:00:00	12.944
102	2021-11-05 17:00:00	12.992
103	2021-11-05 18:00:00	13.04
104	2021-11-05 19:00:00	13.064
105	2021-11-05 20:00:00	13.064
106	2021-11-05 21:00:00	13.04
107	2021-11-05 22:00:00	13.04
108	2021-11-05 23:00:00	13.016
109	2021-11-06	12.992
110	2021-11-06 01:00:00	12.968
111	2021-11-06 02:00:00	12.92
112	2021-11-06 03:00:00	12.896
113	2021-11-06 04:00:00	12.847
114	2021-11-06 05:00:00	12.799
115	2021-11-06 06:00:00	12.751
116	2021-11-06 07:00:00	12.703
117	2021-11-06 08:00:00	12.654
118	2021-11-06 09:00:00	12.63
119	2021-11-06 10:00:00	12.582
120	2021-11-06 11:00:00	12.558
121	2021-11-06 12:00:00	12.558
122	2021-11-06 13:00:00	12.606
123	2021-11-06 14:00:00	12.654
124	2021-11-06 15:00:00	12.703
125	2021-11-06 16:00:00	12.775
126	2021-11-06 17:00:00	12.823
127	2021-11-06 18:00:00	12.847
128	2021-11-06 19:00:00	12.847
129	2021-11-06 20:00:00	12.847
130	2021-11-06 21:00:00	12.847
131	2021-11-06 22:00:00	12.823
132	2021-11-06 23:00:00	12.799
133	2021-11-07	12.775
134	2021-11-07 01:00:00	12.775
135	2021-11-07 02:00:00	12.727
136	2021-11-07 03:00:00	12.727
137	2021-11-07 04:00:00	12.703
138	2021-11-07 05:00:00	12.678
139	2021-11-07 06:00:00	12.63
140	2021-11-07 07:00:00	12.606
141	2021-11-07 08:00:00	12.558
142	2021-11-07 09:00:00	12.534
143	2021-11-07 10:00:00	12.485
144	2021-11-07 11:00:00	12.485
145	2021-11-07 12:00:00	12.485
146	2021-11-07 13:00:00	12.485
147	2021-11-07 14:00:00	12.534
148	2021-11-07 15:00:00	12.558
149	2021-11-07 16:00:00	12.582
150	2021-11-07 17:00:00	12.63
151	2021-11-07 18:00:00	12.654
152	2021-11-07 19:00:00	12.678
153	2021-11-07 20:00:00	12.678
154	2021-11-07 21:00:00	12.678
155	2021-11-07 22:00:00	12.654
156	2021-11-07 23:00:00	12.63
157	2021-11-08	12.63
158	2021-11-08 01:00:00	12.606
159	2021-11-08 02:00:00	12.582
160	2021-11-08 03:00:00	12.558
161	2021-11-08 04:00:00	12.534
162	2021-11-08 05:00:00	12.509
163	2021-11-08 06:00:00	12.485
164	2021-11-08 07:00:00	12.437
165	2021-11-08 08:00:00	12.413
166	2021-11-08 09:00:00	12.389
167	2021-11-08 10:00:00	12.364
168	2021-11-08 11:00:00	12.364
169	2021-11-08 12:00:00	12.389
170	2021-11-08 13:00:00	12.437
171	2021-11-08 14:00:00	12.461
172	2021-11-08 15:00:00	12.509
173	2021-11-08 16:00:00	12.558
174	2021-11-08 17:00:00	12.606
175	2021-11-08 18:00:00	12.654
176	2021-11-08 19:00:00	12.678
177	2021-11-08 20:00:00	12.678
178	2021-11-08 21:00:00	12.678
179	2021-11-08 22:00:00	12.654
180	2021-11-08 23:00:00	12.654
181	2021-11-09	12.63
182	2021-11-09 01:00:00	12.606
183	2021-11-09 02:00:00	12.582
184	2021-11-09 03:00:00	12.558
185	2021-11-09 04:00:00	12.534
186	2021-11-09 05:00:00	12.509
187	2021-11-09 06:00:00	12.461
188	2021-11-09 07:00:00	12.437
189	2021-11-09 08:00:00	12.389
190	2021-11-09 09:00:00	12.34
191	2021-11-09 10:00:00	12.316
192	2021-11-09 11:00:00	12.292
193	2021-11-09 12:00:00	12.316
194	2021-11-09 13:00:00	12.364
195	2021-11-09 14:00:00	12.413
196	2021-11-09 15:00:00	12.485
197	2021-11-09 16:00:00	12.534
198	2021-11-09 17:00:00	12.606
199	2021-11-09 18:00:00	12.654
200	2021-11-09 19:00:00	12.678
201	2021-11-09 20:00:00	12.678
202	2021-11-09 21:00:00	12.678
203	2021-11-09 22:00:00	12.678
204	2021-11-09 23:00:00	12.654
205	2021-11-10	12.63
206	2021-11-10 01:00:00	12.606
207	2021-11-10 02:00:00	12.582
208	2021-11-10 03:00:00	12.558
209	2021-11-10 04:00:00	12.509
210	2021-11-10 05:00:00	12.485
211	2021-11-10 06:00:00	12.437
212	2021-11-10 07:00:00	12.389
213	2021-11-10 08:00:00	12.34
214	2021-11-10 09:00:00	12.292
215	2021-11-10 10:00:00	12.268
216	2021-11-10 11:00:00	12.243
217	2021-11-10 12:00:00	12.292
218	2021-11-10 13:00:00	12.34
219	2021-11-10 14:00:00	12.389
220	2021-11-10 15:00:00	12.461
221	2021-11-10 16:00:00	12.534
222	2021-11-10 17:00:00	12.582
223	2021-11-10 18:00:00	12.63
224	2021-11-10 19:00:00	12.654
225	2021-11-10 20:00:00	12.654
226	2021-11-10 21:00:00	12.63
227	2021-11-10 22:00:00	12.606
228	2021-11-10 23:00:00	12.582
229	2021-11-11	12.558
230	2021-11-11 01:00:00	12.534
231	2021-11-11 02:00:00	12.534
232	2021-11-11 03:00:00	12.485
233	2021-11-11 04:00:00	12.461
234	2021-11-11 05:00:00	12.437
235	2021-11-11 06:00:00	12.389
236	2021-11-11 07:00:00	12.34
237	2021-11-11 08:00:00	12.292
238	2021-11-11 09:00:00	12.268
239	2021-11-11 10:00:00	12.243
240	2021-11-11 11:00:00	12.219
241	2021-11-11 12:00:00	12.243
242	2021-11-11 13:00:00	12.292
243	2021-11-11 14:00:00	12.34
244	2021-11-11 15:00:00	12.413
245	2021-11-11 16:00:00	12.485
246	2021-11-11 17:00:00	12.558
247	2021-11-11 18:00:00	12.606
248	2021-11-11 19:00:00	12.63
249	2021-11-11 20:00:00	12.63
250	2021-11-11 21:00:00	12.606
251	2021-11-11 22:00:00	12.582
252	2021-11-11 23:00:00	12.558
253	2021-11-12	12.534
254	2021-11-12 01:00:00	12.509
255	2021-11-12 02:00:00	12.485
256	2021-11-12 03:00:00	12.437
257	2021-11-12 04:00:00	12.389
258	2021-11-12 05:00:00	12.34
259	2021-11-12 06:00:00	12.292
260	2021-11-12 07:00:00	12.243
261	2021-11-12 08:00:00	12.171
262	2021-11-12 09:00:00	12.122
263	2021-11-12 10:00:00	12.074
264	2021-11-12 11:00:00	12.05
265	2021-11-12 12:00:00	12.074
266	2021-11-12 13:00:00	12.122
267	2021-11-12 14:00:00	12.195
268	2021-11-12 15:00:00	12.268
269	2021-11-12 16:00:00	12.34
270	2021-11-12 17:00:00	12.437
271	2021-11-12 18:00:00	12.485
272	2021-11-12 19:00:00	12.509
273	2021-11-12 20:00:00	12.509
274	2021-11-12 21:00:00	12.509
275	2021-11-12 22:00:00	12.485
276	2021-11-12 23:00:00	12.461
277	2021-11-13	12.413
278	2021-11-13 01:00:00	12.364
279	2021-11-13 02:00:00	12.316
280	2021-11-13 03:00:00	12.243
281	2021-11-13 04:00:00	12.195
282	2021-11-13 05:00:00	12.147
283	2021-11-13 06:00:00	12.098
284	2021-11-13 07:00:00	12.05
285	2021-11-13 08:00:00	12.001
286	2021-11-13 09:00:00	11.953
287	2021-11-13 10:00:00	11.904
288	2021-11-13 11:00:00	11.88
289	2021-11-13 12:00:00	11.88
290	2021-11-13 13:00:00	11.929
291	2021-11-13 14:00:00	12.001
292	2021-11-13 15:00:00	12.098
293	2021-11-13 16:00:00	12.195
294	2021-11-13 17:00:00	12.292
295	2021-11-13 18:00:00	12.34
296	2021-11-13 19:00:00	12.364
297	2021-11-13 20:00:00	12.364
298	2021-11-13 21:00:00	12.34
299	2021-11-13 22:00:00	12.316
300	2021-11-13 23:00:00	12.292
301	2021-11-14	12.219
302	2021-11-14 01:00:00	12.171
303	2021-11-14 02:00:00	12.122
304	2021-11-14 03:00:00	12.05
305	2021-11-14 04:00:00	12.001
306	2021-11-14 05:00:00	11.929
307	2021-11-14 06:00:00	11.88
308	2021-11-14 07:00:00	11.807
309	2021-11-14 08:00:00	11.759
310	2021-11-14 09:00:00	11.71
311	2021-11-14 10:00:00	11.662
312	2021-11-14 11:00:00	11.613
313	2021-11-14 12:00:00	11.637
314	2021-11-14 13:00:00	11.662
315	2021-11-14 14:00:00	11.759
316	2021-11-14 15:00:00	11.856
317	2021-11-14 16:00:00	11.953
318	2021-11-14 17:00:00	12.05
319	2021-11-14 18:00:00	12.098
320	2021-11-14 19:00:00	12.122
321	2021-11-14 20:00:00	12.147
322	2021-11-14 21:00:00	12.122
323	2021-11-14 22:00:00	12.098
324	2021-11-14 23:00:00	12.098
325	2021-11-15	12.074
326	2021-11-15 01:00:00	12.05
327	2021-11-15 02:00:00	12.025
328	2021-11-15 03:00:00	11.977
329	2021-11-15 04:00:00	11.953
330	2021-11-15 05:00:00	11.904
331	2021-11-15 06:00:00	11.856
332	2021-11-15 07:00:00	11.807
333	2021-11-15 08:00:00	11.759
334	2021-11-15 09:00:00	11.686
335	2021-11-15 10:00:00	11.637
336	2021-11-15 11:00:00	11.613
337	2021-11-15 12:00:00	11.613
338	2021-11-15 13:00:00	11.637
339	2021-11-15 14:00:00	11.71
340	2021-11-15 15:00:00	11.783
341	2021-11-15 16:00:00	11.88
342	2021-11-15 17:00:00	11.977
343	2021-11-15 18:00:00	12.05
344	2021-11-15 19:00:00	12.074
345	2021-11-15 20:00:00	12.074
346	2021-11-15 21:00:00	12.074
347	2021-11-15 22:00:00	12.074
348	2021-11-15 23:00:00	12.05
349	2021-11-16	12.025
350	2021-11-16 01:00:00	12.025
351	2021-11-16 02:00:00	12.001
352	2021-11-16 03:00:00	11.953
353	2021-11-16 04:00:00	11.904
354	2021-11-16 05:00:00	11.856
355	2021-11-16 06:00:00	11.807
356	2021-11-16 07:00:00	11.759
357	2021-11-16 08:00:00	11.71
358	2021-11-16 09:00:00	11.662
359	2021-11-16 10:00:00	11.613
360	2021-11-16 11:00:00	11.589
361	2021-11-16 12:00:00	11.565
362	2021-11-16 13:00:00	11.613
363	2021-11-16 14:00:00	11.662
364	2021-11-16 15:00:00	11.734
365	2021-11-16 16:00:00	11.807
366	2021-11-16 17:00:00	11.856
367	2021-11-16 18:00:00	11.904
368	2021-11-16 19:00:00	11.929
369	2021-11-16 20:00:00	11.929
370	2021-11-16 21:00:00	11.929
371	2021-11-16 22:00:00	11.904
372	2021-11-16 23:00:00	11.856
373	2021-11-17	11.807
374	2021-11-17 01:00:00	11.759
375	2021-11-17 02:00:00	11.71
376	2021-11-17 03:00:00	11.662
377	2021-11-17 04:00:00	11.613
378	2021-11-17 05:00:00	11.565
379	2021-11-17 06:00:00	11.516
380	2021-11-17 07:00:00	11.492
381	2021-11-17 08:00:00	11.443
382	2021-11-17 09:00:00	11.394
383	2021-11-17 10:00:00	11.346
384	2021-11-17 11:00:00	11.321
385	2021-11-17 12:00:00	11.321
386	2021-11-17 13:00:00	11.37
387	2021-11-17 14:00:00	11.443
388	2021-11-17 15:00:00	11.516
389	2021-11-17 16:00:00	11.613
390	2021-11-17 17:00:00	11.686
391	2021-11-17 18:00:00	11.734
392	2021-11-17 19:00:00	11.759
393	2021-11-17 20:00:00	11.759
394	2021-11-17 21:00:00	11.759
395	2021-11-17 22:00:00	11.734
396	2021-11-17 23:00:00	11.734
397	2021-11-18	11.71
398	2021-11-18 01:00:00	11.686
399	2021-11-18 02:00:00	11.686
400	2021-11-18 03:00:00	11.662
401	2021-11-18 04:00:00	11.662
402	2021-11-18 05:00:00	11.637
403	2021-11-18 06:00:00	11.613
404	2021-11-18 07:00:00	11.613
405	2021-11-18 08:00:00	11.589
406	2021-11-18 09:00:00	11.565
407	2021-11-18 10:00:00	11.565
408	2021-11-18 11:00:00	11.565
409	2021-11-18 12:00:00	11.613
410	2021-11-18 13:00:00	11.662
411	2021-11-18 14:00:00	11.71
412	2021-11-18 15:00:00	11.783
413	2021-11-18 16:00:00	11.832
414	2021-11-18 17:00:00	11.88
415	2021-11-18 18:00:00	11.929
416	2021-11-18 19:00:00	11.929
417	2021-11-18 20:00:00	11.929
418	2021-11-18 21:00:00	11.929
419	2021-11-18 22:00:00	11.929
420	2021-11-18 23:00:00	11.904
421	2021-11-19	11.904
422	2021-11-19 01:00:00	11.88
423	2021-11-19 02:00:00	11.856
424	2021-11-19 03:00:00	11.856
425	2021-11-19 04:00:00	11.832
426	2021-11-19 05:00:00	11.807
427	2021-11-19 06:00:00	11.807
428	2021-11-19 07:00:00	11.783
429	2021-11-19 08:00:00	11.759
430	2021-11-19 09:00:00	11.734
431	2021-11-19 10:00:00	11.734
432	2021-11-19 11:00:00	11.759
433	2021-11-19 12:00:00	11.783
434	2021-11-19 13:00:00	11.832
435	2021-11-19 14:00:00	11.88
436	2021-11-19 15:00:00	11.904
437	2021-11-19 16:00:00	11.953
438	2021-11-19 17:00:00	12.001
439	2021-11-19 18:00:00	12.025
440	2021-11-19 19:00:00	12.025
441	2021-11-19 20:00:00	12.025
442	2021-11-19 21:00:00	12.025
443	2021-11-19 22:00:00	12.025
444	2021-11-19 23:00:00	12.001
445	2021-11-20	11.977
446	2021-11-20 01:00:00	11.953
447	2021-11-20 02:00:00	11.929
448	2021-11-20 03:00:00	11.904
449	2021-11-20 04:00:00	11.88
450	2021-11-20 05:00:00	11.832
451	2021-11-20 06:00:00	11.807
452	2021-11-20 07:00:00	11.759
453	2021-11-20 08:00:00	11.734
454	2021-11-20 09:00:00	11.71
455	2021-11-20 10:00:00	11.686
456	2021-11-20 11:00:00	11.662
457	2021-11-20 12:00:00	11.686
458	2021-11-20 13:00:00	11.734
459	2021-11-20 14:00:00	11.807
460	2021-11-20 15:00:00	11.929
461	2021-11-20 16:00:00	12.001
462	2021-11-20 17:00:00	12.074
463	2021-11-20 18:00:00	12.122
464	2021-11-20 19:00:00	12.147
465	2021-11-20 20:00:00	12.147
466	2021-11-20 21:00:00	12.122
467	2021-11-20 22:00:00	12.122
468	2021-11-20 23:00:00	12.098
469	2021-11-21	12.098
470	2021-11-21 01:00:00	12.098
471	2021-11-21 02:00:00	12.098
472	2021-11-21 03:00:00	12.074
473	2021-11-21 04:00:00	12.074
474	2021-11-21 05:00:00	12.05
475	2021-11-21 06:00:00	12.05
476	2021-11-21 07:00:00	12.05
477	2021-11-21 08:00:00	12.025
478	2021-11-21 09:00:00	12.025
479	2021-11-21 10:00:00	12.001
480	2021-11-21 11:00:00	12.001
481	2021-11-21 12:00:00	12.05
482	2021-11-21 13:00:00	12.098
483	2021-11-21 14:00:00	12.195
484	2021-11-21 15:00:00	12.316
485	2021-11-21 16:00:00	12.413
486	2021-11-21 17:00:00	12.485
487	2021-11-21 18:00:00	12.534
488	2021-11-21 19:00:00	12.534
489	2021-11-21 20:00:00	12.534
490	2021-11-21 21:00:00	12.509
491	2021-11-21 22:00:00	12.485
492	2021-11-21 23:00:00	12.437
493	2021-11-22	12.413
494	2021-11-22 01:00:00	12.389
495	2021-11-22 02:00:00	12.364
496	2021-11-22 03:00:00	12.34
497	2021-11-22 04:00:00	12.292
498	2021-11-22 05:00:00	12.268
499	2021-11-22 06:00:00	12.243
500	2021-11-22 07:00:00	12.195
501	2021-11-22 08:00:00	12.147
502	2021-11-22 09:00:00	12.098
503	2021-11-22 10:00:00	12.05
504	2021-11-22 11:00:00	12.001
505	2021-11-22 12:00:00	12.001
506	2021-11-22 13:00:00	12.001
507	2021-11-22 14:00:00	12.074
508	2021-11-22 15:00:00	12.195
509	2021-11-22 16:00:00	12.292
510	2021-11-22 17:00:00	12.34
511	2021-11-22 18:00:00	12.389
512	2021-11-22 19:00:00	12.364
513	2021-11-22 20:00:00	12.34
514	2021-11-22 21:00:00	12.292
515	2021-11-22 22:00:00	12.243
516	2021-11-22 23:00:00	12.195
517	2021-11-23	12.147
518	2021-11-23 01:00:00	12.098
519	2021-11-23 02:00:00	12.074
520	2021-11-23 03:00:00	12.025
521	2021-11-23 04:00:00	12.001
522	2021-11-23 05:00:00	11.953
523	2021-11-23 06:00:00	11.904
524	2021-11-23 07:00:00	11.88
525	2021-11-23 08:00:00	11.832
526	2021-11-23 09:00:00	11.807
527	2021-11-23 10:00:00	11.783
528	2021-11-23 11:00:00	11.759
529	2021-11-23 12:00:00	11.759
530	2021-11-23 13:00:00	11.783
531	2021-11-23 14:00:00	11.807
532	2021-11-23 15:00:00	11.832
533	2021-11-23 16:00:00	11.88
534	2021-11-23 17:00:00	11.904
535	2021-11-23 18:00:00	11.929
536	2021-11-23 19:00:00	11.953
537	2021-11-23 20:00:00	11.953
538	2021-11-23 21:00:00	11.953
539	2021-11-23 22:00:00	11.929
540	2021-11-23 23:00:00	11.929
541	2021-11-24	11.904
542	2021-11-24 01:00:00	11.904
543	2021-11-24 02:00:00	11.88
544	2021-11-24 03:00:00	11.856
545	2021-11-24 04:00:00	11.832
546	2021-11-24 05:00:00	11.807
547	2021-11-24 06:00:00	11.783
548	2021-11-24 07:00:00	11.734
549	2021-11-24 08:00:00	11.71
550	2021-11-24 09:00:00	11.662
551	2021-11-24 10:00:00	11.637
552	2021-11-24 11:00:00	11.613
553	2021-11-24 12:00:00	11.613
554	2021-11-24 13:00:00	11.613
555	2021-11-24 14:00:00	11.637
556	2021-11-24 15:00:00	11.662
557	2021-11-24 16:00:00	11.71
558	2021-11-24 17:00:00	11.734
559	2021-11-24 18:00:00	11.759
560	2021-11-24 19:00:00	11.759
561	2021-11-24 20:00:00	11.759
562	2021-11-24 21:00:00	11.759
563	2021-11-24 22:00:00	11.734
564	2021-11-24 23:00:00	11.71
565	2021-11-25	11.686
566	2021-11-25 01:00:00	11.637
567	2021-11-25 02:00:00	11.613
568	2021-11-25 03:00:00	11.565
569	2021-11-25 04:00:00	11.516
570	2021-11-25 05:00:00	11.492
571	2021-11-25 06:00:00	11.443
572	2021-11-25 07:00:00	11.419
573	2021-11-25 08:00:00	11.394
574	2021-11-25 09:00:00	11.37
575	2021-11-25 10:00:00	11.346
576	2021-11-25 11:00:00	11.321
577	2021-11-25 12:00:00	11.346
578	2021-11-25 13:00:00	11.37
579	2021-11-25 14:00:00	11.419
580	2021-11-25 15:00:00	11.467
581	2021-11-25 16:00:00	11.492
582	2021-11-25 17:00:00	11.54
583	2021-11-25 18:00:00	11.565
584	2021-11-25 19:00:00	11.565
585	2021-11-25 20:00:00	11.565
586	2021-11-25 21:00:00	11.565
587	2021-11-25 22:00:00	11.54
588	2021-11-25 23:00:00	11.516
589	2021-11-26	11.516
590	2021-11-26 01:00:00	11.492
591	2021-11-26 02:00:00	11.467
592	2021-11-26 03:00:00	11.443
593	2021-11-26 04:00:00	11.419
594	2021-11-26 05:00:00	11.394
595	2021-11-26 06:00:00	11.346
596	2021-11-26 07:00:00	11.321
597	2021-11-26 08:00:00	11.273
598	2021-11-26 09:00:00	11.248
599	2021-11-26 10:00:00	11.224
600	2021-11-26 11:00:00	11.2
601	2021-11-26 12:00:00	11.2
602	2021-11-26 13:00:00	11.2
603	2021-11-26 14:00:00	11.224
604	2021-11-26 15:00:00	11.248
605	2021-11-26 16:00:00	11.248
606	2021-11-26 17:00:00	11.273
607	2021-11-26 18:00:00	11.273
608	2021-11-26 19:00:00	11.297
609	2021-11-26 20:00:00	11.273
610	2021-11-26 21:00:00	11.273
611	2021-11-26 22:00:00	11.248
612	2021-11-26 23:00:00	11.224
613	2021-11-27	11.224
614	2021-11-27 01:00:00	11.2
615	2021-11-27 02:00:00	11.175
616	2021-11-27 03:00:00	11.151
617	2021-11-27 04:00:00	11.127
618	2021-11-27 05:00:00	11.102
619	2021-11-27 06:00:00	11.078
620	2021-11-27 07:00:00	11.029
621	2021-11-27 08:00:00	11.005
622	2021-11-27 09:00:00	10.98
623	2021-11-27 10:00:00	10.98
624	2021-11-27 11:00:00	10.956
625	2021-11-27 12:00:00	10.98
626	2021-11-27 13:00:00	10.98
627	2021-11-27 14:00:00	11.029
628	2021-11-27 15:00:00	11.053
629	2021-11-27 16:00:00	11.078
630	2021-11-27 17:00:00	11.102
631	2021-11-27 18:00:00	11.127
632	2021-11-27 19:00:00	11.127
633	2021-11-27 20:00:00	11.127
634	2021-11-27 21:00:00	11.127
635	2021-11-27 22:00:00	11.102
636	2021-11-27 23:00:00	11.078
637	2021-11-28	11.053
638	2021-11-28 01:00:00	11.029
639	2021-11-28 02:00:00	11.005
640	2021-11-28 03:00:00	10.98
641	2021-11-28 04:00:00	10.956
642	2021-11-28 05:00:00	10.932
643	2021-11-28 06:00:00	10.907
644	2021-11-28 07:00:00	10.883
645	2021-11-28 08:00:00	10.883
646	2021-11-28 09:00:00	10.858
647	2021-11-28 10:00:00	10.834
648	2021-11-28 11:00:00	10.834
649	2021-11-28 12:00:00	10.858
650	2021-11-28 13:00:00	10.907
651	2021-11-28 14:00:00	10.956
652	2021-11-28 15:00:00	11.005
653	2021-11-28 16:00:00	11.053
654	2021-11-28 17:00:00	11.102
655	2021-11-28 18:00:00	11.127
656	2021-11-28 19:00:00	11.151
657	2021-11-28 20:00:00	11.151
658	2021-11-28 21:00:00	11.151
659	2021-11-28 22:00:00	11.151
660	2021-11-28 23:00:00	11.127
661	2021-11-29	11.127
662	2021-11-29 01:00:00	11.102
663	2021-11-29 02:00:00	11.078
664	2021-11-29 03:00:00	11.078
665	2021-11-29 04:00:00	11.053
666	2021-11-29 05:00:00	11.005
667	2021-11-29 06:00:00	10.98
668	2021-11-29 07:00:00	10.956
669	2021-11-29 08:00:00	10.932
670	2021-11-29 09:00:00	10.907
671	2021-11-29 10:00:00	10.883
672	2021-11-29 11:00:00	10.883
673	2021-11-29 12:00:00	10.907
674	2021-11-29 13:00:00	10.956
675	2021-11-29 14:00:00	11.029
676	2021-11-29 15:00:00	11.102
677	2021-11-29 16:00:00	11.151
678	2021-11-29 17:00:00	11.224
679	2021-11-29 18:00:00	11.248
680	2021-11-29 19:00:00	11.248
681	2021-11-29 20:00:00	11.224
682	2021-11-29 21:00:00	11.224
683	2021-11-29 22:00:00	11.2
684	2021-11-29 23:00:00	11.175
685	2021-11-30	11.127
686	2021-11-30 01:00:00	11.102
687	2021-11-30 02:00:00	11.078
688	2021-11-30 03:00:00	11.053
689	2021-11-30 04:00:00	11.005
690	2021-11-30 05:00:00	10.98
691	2021-11-30 06:00:00	10.956
692	2021-11-30 07:00:00	10.932
693	2021-11-30 08:00:00	10.907
694	2021-11-30 09:00:00	10.883
695	2021-11-30 10:00:00	10.858
696	2021-11-30 11:00:00	10.858
697	2021-11-30 12:00:00	10.883
698	2021-11-30 13:00:00	10.907
699	2021-11-30 14:00:00	10.932
700	2021-11-30 15:00:00	10.98
701	2021-11-30 16:00:00	11.029
702	2021-11-30 17:00:00	11.078
703	2021-11-30 18:00:00	11.127
704	2021-11-30 19:00:00	11.151
705	2021-11-30 20:00:00	11.151
706	2021-11-30 21:00:00	11.127
707	2021-11-30 22:00:00	11.127
708	2021-11-30 23:00:00	11.102
709	2021-12-01	11.078
710	2021-12-01 01:00:00	11.053
711	2021-12-01 02:00:00	11.029
712	2021-12-01 03:00:00	11.005
713	2021-12-01 04:00:00	10.98
714	2021-12-01 05:00:00	10.956
715	2021-12-01 06:00:00	10.932
716	2021-12-01 07:00:00	10.883
717	2021-12-01 08:00:00	10.858
718	2021-12-01 09:00:00	10.834
719	2021-12-01 10:00:00	10.81
720	2021-12-01 11:00:00	10.785
721	2021-12-01 12:00:00	10.81
722	2021-12-01 13:00:00	10.858
723	2021-12-01 14:00:00	10.932
724	2021-12-01 15:00:00	11.029
725	2021-12-01 16:00:00	11.102
726	2021-12-01 17:00:00	11.175
727	2021-12-01 18:00:00	11.224
728	2021-12-01 19:00:00	11.224
729	2021-12-01 20:00:00	11.224
730	2021-12-01 21:00:00	11.224
731	2021-12-01 22:00:00	11.2
732	2021-12-01 23:00:00	11.2
733	2021-12-02	11.175
734	2021-12-02 01:00:00	11.175
735	2021-12-02 02:00:00	11.151
736	2021-12-02 03:00:00	11.127
737	2021-12-02 04:00:00	11.127
738	2021-12-02 05:00:00	11.102
739	2021-12-02 06:00:00	11.078
740	2021-12-02 07:00:00	11.053
741	2021-12-02 08:00:00	11.029
742	2021-12-02 09:00:00	11.005
743	2021-12-02 10:00:00	11.005
744	2021-12-02 11:00:00	11.005
745	2021-12-02 12:00:00	11.029
746	2021-12-02 13:00:00	11.078
747	2021-12-02 14:00:00	11.127
748	2021-12-02 15:00:00	11.2
749	2021-12-02 16:00:00	11.273
750	2021-12-02 17:00:00	11.321
751	2021-12-02 18:00:00	11.346
752	2021-12-02 19:00:00	11.37
753	2021-12-02 20:00:00	11.37
754	2021-12-02 21:00:00	11.37
755	2021-12-02 22:00:00	11.346
756	2021-12-02 23:00:00	11.321
757	2021-12-03	11.321
758	2021-12-03 01:00:00	11.321
759	2021-12-03 02:00:00	11.321
760	2021-12-03 03:00:00	11.297
761	2021-12-03 04:00:00	11.297
762	2021-12-03 05:00:00	11.297
763	2021-12-03 06:00:00	11.273
764	2021-12-03 07:00:00	11.273
765	2021-12-03 08:00:00	11.273
766	2021-12-03 09:00:00	11.273
767	2021-12-03 10:00:00	11.273
768	2021-12-03 11:00:00	11.297
769	2021-12-03 12:00:00	11.321
770	2021-12-03 13:00:00	11.37
771	2021-12-03 14:00:00	11.419
772	2021-12-03 15:00:00	11.467
773	2021-12-03 16:00:00	11.516
774	2021-12-03 17:00:00	11.565
775	2021-12-03 18:00:00	11.589
776	2021-12-03 19:00:00	11.589
777	2021-12-03 20:00:00	11.613
778	2021-12-03 21:00:00	11.613
779	2021-12-03 22:00:00	11.613
780	2021-12-03 23:00:00	11.613
781	2021-12-04	11.613
782	2021-12-04 01:00:00	11.613
783	2021-12-04 02:00:00	11.613
784	2021-12-04 03:00:00	11.613
785	2021-12-04 04:00:00	11.613
786	2021-12-04 05:00:00	11.613
787	2021-12-04 06:00:00	11.613
788	2021-12-04 07:00:00	11.613
789	2021-12-04 08:00:00	11.613
790	2021-12-04 09:00:00	11.613
791	2021-12-04 10:00:00	11.613
792	2021-12-04 11:00:00	11.637
793	2021-12-04 12:00:00	11.662
794	2021-12-04 13:00:00	11.734
795	2021-12-04 14:00:00	11.807
796	2021-12-04 15:00:00	11.88
797	2021-12-04 16:00:00	11.953
798	2021-12-04 17:00:00	11.977
799	2021-12-04 18:00:00	12.025
800	2021-12-04 19:00:00	12.025
801	2021-12-04 20:00:00	12.025
802	2021-12-04 21:00:00	12.025
803	2021-12-04 22:00:00	12.001
804	2021-12-04 23:00:00	12.001
805	2021-12-05	11.977
806	2021-12-05 01:00:00	11.953
807	2021-12-05 02:00:00	11.929
808	2021-12-05 03:00:00	11.904
809	2021-12-05 04:00:00	11.856
810	2021-12-05 05:00:00	11.832
811	2021-12-05 06:00:00	11.807
812	2021-12-05 07:00:00	11.759
813	2021-12-05 08:00:00	11.734
814	2021-12-05 09:00:00	11.71
815	2021-12-05 10:00:00	11.686
816	2021-12-05 11:00:00	11.686
817	2021-12-05 12:00:00	11.686
818	2021-12-05 13:00:00	11.734
819	2021-12-05 14:00:00	11.807
820	2021-12-05 15:00:00	11.88
821	2021-12-05 16:00:00	11.953
822	2021-12-05 17:00:00	12.001
823	2021-12-05 18:00:00	12.05
824	2021-12-05 19:00:00	12.05
825	2021-12-05 20:00:00	12.05
826	2021-12-05 21:00:00	12.05
827	2021-12-05 22:00:00	12.05
828	2021-12-05 23:00:00	12.025
829	2021-12-06	12.001
830	2021-12-06 01:00:00	11.977
831	2021-12-06 02:00:00	11.953
832	2021-12-06 03:00:00	11.929
833	2021-12-06 04:00:00	11.904
834	2021-12-06 05:00:00	11.88
835	2021-12-06 06:00:00	11.856
836	2021-12-06 07:00:00	11.832
837	2021-12-06 08:00:00	11.807
838	2021-12-06 09:00:00	11.783
839	2021-12-06 10:00:00	11.759
840	2021-12-06 11:00:00	11.734
841	2021-12-06 12:00:00	11.759
842	2021-12-06 13:00:00	11.807
843	2021-12-06 14:00:00	11.856
844	2021-12-06 15:00:00	11.904
845	2021-12-06 16:00:00	11.953
846	2021-12-06 17:00:00	11.977
847	2021-12-06 18:00:00	12.001
848	2021-12-06 19:00:00	12.001
849	2021-12-06 20:00:00	12.001
850	2021-12-06 21:00:00	11.977
851	2021-12-06 22:00:00	11.953
852	2021-12-06 23:00:00	11.929
853	2021-12-07	11.929
854	2021-12-07 01:00:00	11.904
855	2021-12-07 02:00:00	11.88
856	2021-12-07 03:00:00	11.832
857	2021-12-07 04:00:00	11.807
858	2021-12-07 05:00:00	11.759
859	2021-12-07 06:00:00	11.734
860	2021-12-07 07:00:00	11.686
861	2021-12-07 08:00:00	11.662
862	2021-12-07 09:00:00	11.613
863	2021-12-07 10:00:00	11.589
864	2021-12-07 11:00:00	11.565
865	2021-12-07 12:00:00	11.589
866	2021-12-07 13:00:00	11.637
867	2021-12-07 14:00:00	11.662
868	2021-12-07 15:00:00	11.71
869	2021-12-07 16:00:00	11.759
870	2021-12-07 17:00:00	11.759
871	2021-12-07 18:00:00	11.783
872	2021-12-07 19:00:00	11.759
873	2021-12-07 20:00:00	11.734
874	2021-12-07 21:00:00	11.71
875	2021-12-07 22:00:00	11.662
876	2021-12-07 23:00:00	11.613
877	2021-12-08	11.565
878	2021-12-08 01:00:00	11.54
879	2021-12-08 02:00:00	11.492
880	2021-12-08 03:00:00	11.443
881	2021-12-08 04:00:00	11.37
882	2021-12-08 05:00:00	11.321
883	2021-12-08 06:00:00	11.273
884	2021-12-08 07:00:00	11.224
885	2021-12-08 08:00:00	11.175
886	2021-12-08 09:00:00	11.151
887	2021-12-08 10:00:00	11.102
888	2021-12-08 11:00:00	11.078
889	2021-12-08 12:00:00	11.102
890	2021-12-08 13:00:00	11.127
891	2021-12-08 14:00:00	11.2
892	2021-12-08 15:00:00	11.273
893	2021-12-08 16:00:00	11.321
894	2021-12-08 17:00:00	11.37
895	2021-12-08 18:00:00	11.394
896	2021-12-08 19:00:00	11.394
897	2021-12-08 20:00:00	11.37
898	2021-12-08 21:00:00	11.37
899	2021-12-08 22:00:00	11.321
900	2021-12-08 23:00:00	11.297
901	2021-12-09	11.273
902	2021-12-09 01:00:00	11.224
903	2021-12-09 02:00:00	11.175
904	2021-12-09 03:00:00	11.151
905	2021-12-09 04:00:00	11.127
906	2021-12-09 05:00:00	11.102
907	2021-12-09 06:00:00	11.053
908	2021-12-09 07:00:00	11.029
909	2021-12-09 08:00:00	11.005
910	2021-12-09 09:00:00	10.956
911	2021-12-09 10:00:00	10.932
912	2021-12-09 11:00:00	10.932
913	2021-12-09 12:00:00	10.932
914	2021-12-09 13:00:00	10.956
915	2021-12-09 14:00:00	11.005
916	2021-12-09 15:00:00	11.029
917	2021-12-09 16:00:00	11.053
918	2021-12-09 17:00:00	11.078
919	2021-12-09 18:00:00	11.078
920	2021-12-09 19:00:00	11.078
921	2021-12-09 20:00:00	11.078
922	2021-12-09 21:00:00	11.053
923	2021-12-09 22:00:00	11.029
924	2021-12-09 23:00:00	10.98
925	2021-12-10	10.98
926	2021-12-10 01:00:00	10.932
927	2021-12-10 02:00:00	10.907
928	2021-12-10 03:00:00	10.883
929	2021-12-10 04:00:00	10.858
930	2021-12-10 05:00:00	10.834
931	2021-12-10 06:00:00	10.81
932	2021-12-10 07:00:00	10.785
933	2021-12-10 08:00:00	10.761
934	2021-12-10 09:00:00	10.736
935	2021-12-10 10:00:00	10.736
936	2021-12-10 11:00:00	10.712
937	2021-12-10 12:00:00	10.736
938	2021-12-10 13:00:00	10.761
939	2021-12-10 14:00:00	10.785
940	2021-12-10 15:00:00	10.81
941	2021-12-10 16:00:00	10.834
942	2021-12-10 17:00:00	10.834
943	2021-12-10 18:00:00	10.858
944	2021-12-10 19:00:00	10.834
945	2021-12-10 20:00:00	10.834
946	2021-12-10 21:00:00	10.81
947	2021-12-10 22:00:00	10.785
948	2021-12-10 23:00:00	10.736
949	2021-12-11	10.712
950	2021-12-11 01:00:00	10.687
951	2021-12-11 02:00:00	10.638
952	2021-12-11 03:00:00	10.614
953	2021-12-11 04:00:00	10.565
954	2021-12-11 05:00:00	10.541
955	2021-12-11 06:00:00	10.492
956	2021-12-11 07:00:00	10.467
957	2021-12-11 08:00:00	10.418
958	2021-12-11 09:00:00	10.394
959	2021-12-11 10:00:00	10.345
960	2021-12-11 11:00:00	10.32
961	2021-12-11 12:00:00	10.345
962	2021-12-11 13:00:00	10.369
963	2021-12-11 14:00:00	10.418
964	2021-12-11 15:00:00	10.492
965	2021-12-11 16:00:00	10.565
966	2021-12-11 17:00:00	10.638
967	2021-12-11 18:00:00	10.663
968	2021-12-11 19:00:00	10.687
969	2021-12-11 20:00:00	10.687
970	2021-12-11 21:00:00	10.663
971	2021-12-11 22:00:00	10.638
972	2021-12-11 23:00:00	10.614
973	2021-12-12	10.565
974	2021-12-12 01:00:00	10.541
975	2021-12-12 02:00:00	10.492
976	2021-12-12 03:00:00	10.443
977	2021-12-12 04:00:00	10.394
978	2021-12-12 05:00:00	10.345
979	2021-12-12 06:00:00	10.296
980	2021-12-12 07:00:00	10.271
981	2021-12-12 08:00:00	10.222
982	2021-12-12 09:00:00	10.173
983	2021-12-12 10:00:00	10.124
984	2021-12-12 11:00:00	10.1
985	2021-12-12 12:00:00	10.1
986	2021-12-12 13:00:00	10.124
987	2021-12-12 14:00:00	10.173
988	2021-12-12 15:00:00	10.247
989	2021-12-12 16:00:00	10.296
990	2021-12-12 17:00:00	10.345
991	2021-12-12 18:00:00	10.369
992	2021-12-12 19:00:00	10.369
993	2021-12-12 20:00:00	10.345
994	2021-12-12 21:00:00	10.32
995	2021-12-12 22:00:00	10.296
996	2021-12-12 23:00:00	10.247
997	2021-12-13	10.222
998	2021-12-13 01:00:00	10.173
999	2021-12-13 02:00:00	10.149
1000	2021-12-13 03:00:00	10.124
1001	2021-12-13 04:00:00	10.1
1002	2021-12-13 05:00:00	10.051
1003	2021-12-13 06:00:00	10.026
1004	2021-12-13 07:00:00	9.977
1005	2021-12-13 08:00:00	9.952
1006	2021-12-13 09:00:00	9.903
1007	2021-12-13 10:00:00	9.879
1008	2021-12-13 11:00:00	9.854
1009	2021-12-13 12:00:00	9.879
1010	2021-12-13 13:00:00	9.928
1011	2021-12-13 14:00:00	9.977
1012	2021-12-13 15:00:00	10.051
1013	2021-12-13 16:00:00	10.124
1014	2021-12-13 17:00:00	10.198
1015	2021-12-13 18:00:00	10.247
1016	2021-12-13 19:00:00	10.271
1017	2021-12-13 20:00:00	10.271
1018	2021-12-13 21:00:00	10.247
1019	2021-12-13 22:00:00	10.222
1020	2021-12-13 23:00:00	10.198
1021	2021-12-14	10.173
1022	2021-12-14 01:00:00	10.149
1023	2021-12-14 02:00:00	10.124
1024	2021-12-14 03:00:00	10.1
1025	2021-12-14 04:00:00	10.051
1026	2021-12-14 05:00:00	10.026
1027	2021-12-14 06:00:00	10.001
1028	2021-12-14 07:00:00	9.977
1029	2021-12-14 08:00:00	9.928
1030	2021-12-14 09:00:00	9.903
1031	2021-12-14 10:00:00	9.879
1032	2021-12-14 11:00:00	9.879
1033	2021-12-14 12:00:00	9.903
1034	2021-12-14 13:00:00	9.952
1035	2021-12-14 14:00:00	10.001
1036	2021-12-14 15:00:00	10.1
1037	2021-12-14 16:00:00	10.173
1038	2021-12-14 17:00:00	10.247
1039	2021-12-14 18:00:00	10.296
1040	2021-12-14 19:00:00	10.296
1041	2021-12-14 20:00:00	10.296
1042	2021-12-14 21:00:00	10.296
1043	2021-12-14 22:00:00	10.271
1044	2021-12-14 23:00:00	10.222
1045	2021-12-15	10.198
1046	2021-12-15 01:00:00	10.149
1047	2021-12-15 02:00:00	10.1
1048	2021-12-15 03:00:00	10.051
1049	2021-12-15 04:00:00	10.001
1050	2021-12-15 05:00:00	9.952
1051	2021-12-15 06:00:00	9.903
1052	2021-12-15 07:00:00	9.879
1053	2021-12-15 08:00:00	9.854
1054	2021-12-15 09:00:00	9.805
1055	2021-12-15 10:00:00	9.78
1056	2021-12-15 11:00:00	9.78
1057	2021-12-15 12:00:00	9.805
1058	2021-12-15 13:00:00	9.854
1059	2021-12-15 14:00:00	9.928
1060	2021-12-15 15:00:00	10.001
1061	2021-12-15 16:00:00	10.1
1062	2021-12-15 17:00:00	10.173
1063	2021-12-15 18:00:00	10.198
1064	2021-12-15 19:00:00	10.198
1065	2021-12-15 20:00:00	10.173
1066	2021-12-15 21:00:00	10.149
1067	2021-12-15 22:00:00	10.124
1068	2021-12-15 23:00:00	10.075
1069	2021-12-16	10.001
1070	2021-12-16 01:00:00	9.952
1071	2021-12-16 02:00:00	9.903
1072	2021-12-16 03:00:00	9.854
1073	2021-12-16 04:00:00	9.829
1074	2021-12-16 05:00:00	9.78
1075	2021-12-16 06:00:00	9.756
1076	2021-12-16 07:00:00	9.731
1077	2021-12-16 08:00:00	9.706
1078	2021-12-16 09:00:00	9.682
1079	2021-12-16 10:00:00	9.657
1080	2021-12-16 11:00:00	9.608
1081	2021-12-16 12:00:00	9.657
1082	2021-12-16 13:00:00	9.706
1083	2021-12-16 14:00:00	9.78
1084	2021-12-16 15:00:00	9.879
1085	2021-12-16 16:00:00	9.977
1086	2021-12-16 17:00:00	10.051
1087	2021-12-16 18:00:00	10.075
1088	2021-12-16 19:00:00	10.075
1089	2021-12-16 20:00:00	10.051
1090	2021-12-16 21:00:00	10.026
1091	2021-12-16 22:00:00	9.977
1092	2021-12-16 23:00:00	9.952
1093	2021-12-17	9.928
1094	2021-12-17 01:00:00	9.903
1095	2021-12-17 02:00:00	9.879
1096	2021-12-17 03:00:00	9.854
1097	2021-12-17 04:00:00	9.829
1098	2021-12-17 05:00:00	9.805
1099	2021-12-17 06:00:00	9.78
1100	2021-12-17 07:00:00	9.756
1101	2021-12-17 08:00:00	9.731
1102	2021-12-17 09:00:00	9.706
1103	2021-12-17 10:00:00	9.682
1104	2021-12-17 11:00:00	9.657
1105	2021-12-17 12:00:00	9.706
1106	2021-12-17 13:00:00	9.756
1107	2021-12-17 14:00:00	9.829
1108	2021-12-17 15:00:00	9.903
1109	2021-12-17 16:00:00	10.001
1110	2021-12-17 17:00:00	10.051
1111	2021-12-17 18:00:00	10.075
1112	2021-12-17 19:00:00	10.075
1113	2021-12-17 20:00:00	10.075
1114	2021-12-17 21:00:00	10.051
1115	2021-12-17 22:00:00	10.026
1116	2021-12-17 23:00:00	9.977
1117	2021-12-18	9.952
1118	2021-12-18 01:00:00	9.903
1119	2021-12-18 02:00:00	9.879
1120	2021-12-18 03:00:00	9.829
1121	2021-12-18 04:00:00	9.78
1122	2021-12-18 05:00:00	9.756
1123	2021-12-18 06:00:00	9.706
1124	2021-12-18 07:00:00	9.657
1125	2021-12-18 08:00:00	9.608
1126	2021-12-18 09:00:00	9.583
1127	2021-12-18 10:00:00	9.534
1128	2021-12-18 11:00:00	9.509
1129	2021-12-18 12:00:00	9.509
1130	2021-12-18 13:00:00	9.534
1131	2021-12-18 14:00:00	9.583
1132	2021-12-18 15:00:00	9.657
1133	2021-12-18 16:00:00	9.731
1134	2021-12-18 17:00:00	9.78
1135	2021-12-18 18:00:00	9.829
1136	2021-12-18 19:00:00	9.829
1137	2021-12-18 20:00:00	9.805
1138	2021-12-18 21:00:00	9.78
1139	2021-12-18 22:00:00	9.756
1140	2021-12-18 23:00:00	9.706
1141	2021-12-19	9.657
1142	2021-12-19 01:00:00	9.608
1143	2021-12-19 02:00:00	9.558
1144	2021-12-19 03:00:00	9.509
1145	2021-12-19 04:00:00	9.46
1146	2021-12-19 05:00:00	9.386
1147	2021-12-19 06:00:00	9.336
1148	2021-12-19 07:00:00	9.287
1149	2021-12-19 08:00:00	9.213
1150	2021-12-19 09:00:00	9.163
1151	2021-12-19 10:00:00	9.114
1152	2021-12-19 11:00:00	9.089
1153	2021-12-19 12:00:00	9.089
1154	2021-12-19 13:00:00	9.139
1155	2021-12-19 14:00:00	9.213
1156	2021-12-19 15:00:00	9.262
1157	2021-12-19 16:00:00	9.287
1158	2021-12-19 17:00:00	9.336
1159	2021-12-19 18:00:00	9.361
1160	2021-12-19 19:00:00	9.386
1161	2021-12-19 20:00:00	9.361
1162	2021-12-19 21:00:00	9.361
1163	2021-12-19 22:00:00	9.336
1164	2021-12-19 23:00:00	9.312
1165	2021-12-20	9.287
1166	2021-12-20 01:00:00	9.238
1167	2021-12-20 02:00:00	9.213
1168	2021-12-20 03:00:00	9.163
1169	2021-12-20 04:00:00	9.139
1170	2021-12-20 05:00:00	9.114
1171	2021-12-20 06:00:00	9.064
1172	2021-12-20 07:00:00	9.04
1173	2021-12-20 08:00:00	8.99
1174	2021-12-20 09:00:00	8.965
1175	2021-12-20 10:00:00	8.916
1176	2021-12-20 11:00:00	8.891
1177	2021-12-20 12:00:00	8.916
1178	2021-12-20 13:00:00	8.965
1179	2021-12-20 14:00:00	9.04
1180	2021-12-20 15:00:00	9.089
1181	2021-12-20 16:00:00	9.163
1182	2021-12-20 17:00:00	9.213
1183	2021-12-20 18:00:00	9.238
1184	2021-12-20 19:00:00	9.262
1185	2021-12-20 20:00:00	9.238
1186	2021-12-20 21:00:00	9.238
1187	2021-12-20 22:00:00	9.213
1188	2021-12-20 23:00:00	9.188
1189	2021-12-21	9.163
1190	2021-12-21 01:00:00	9.114
1191	2021-12-21 02:00:00	9.089
1192	2021-12-21 03:00:00	9.064
1193	2021-12-21 04:00:00	9.04
1194	2021-12-21 05:00:00	9.015
1195	2021-12-21 06:00:00	8.965
1196	2021-12-21 07:00:00	8.941
1197	2021-12-21 08:00:00	8.916
1198	2021-12-21 09:00:00	8.866
1199	2021-12-21 10:00:00	8.841
1200	2021-12-21 11:00:00	8.817
1201	2021-12-21 12:00:00	8.841
1202	2021-12-21 13:00:00	8.891
1203	2021-12-21 14:00:00	8.965
1204	2021-12-21 15:00:00	9.04
1205	2021-12-21 16:00:00	9.089
1206	2021-12-21 17:00:00	9.163
1207	2021-12-21 18:00:00	9.213
1208	2021-12-21 19:00:00	9.238
1209	2021-12-21 20:00:00	9.238
1210	2021-12-21 21:00:00	9.213
1211	2021-12-21 22:00:00	9.188
1212	2021-12-21 23:00:00	9.163
1213	2021-12-22	9.139
1214	2021-12-22 01:00:00	9.114
1215	2021-12-22 02:00:00	9.089
1216	2021-12-22 03:00:00	9.04
1217	2021-12-22 04:00:00	9.015
1218	2021-12-22 05:00:00	8.965
1219	2021-12-22 06:00:00	8.916
1220	2021-12-22 07:00:00	8.891
1221	2021-12-22 08:00:00	8.866
1222	2021-12-22 09:00:00	8.817
1223	2021-12-22 10:00:00	8.792
1224	2021-12-22 11:00:00	8.792
1225	2021-12-22 12:00:00	8.792
1226	2021-12-22 13:00:00	8.841
1227	2021-12-22 14:00:00	8.916
1228	2021-12-22 15:00:00	8.965
1229	2021-12-22 16:00:00	8.99
1230	2021-12-22 17:00:00	9.015
1231	2021-12-22 18:00:00	9.04
1232	2021-12-22 19:00:00	9.064
1233	2021-12-22 20:00:00	9.064
1234	2021-12-22 21:00:00	9.064
1235	2021-12-22 22:00:00	9.064
1236	2021-12-22 23:00:00	9.04
1237	2021-12-23	9.015
1238	2021-12-23 01:00:00	9.015
1239	2021-12-23 02:00:00	8.99
1240	2021-12-23 03:00:00	8.941
1241	2021-12-23 04:00:00	8.916
1242	2021-12-23 05:00:00	8.891
1243	2021-12-23 06:00:00	8.866
1244	2021-12-23 07:00:00	8.841
1245	2021-12-23 08:00:00	8.817
1246	2021-12-23 09:00:00	8.792
1247	2021-12-23 10:00:00	8.767
1248	2021-12-23 11:00:00	8.742
1249	2021-12-23 12:00:00	8.767
1250	2021-12-23 13:00:00	8.817
1251	2021-12-23 14:00:00	8.866
1252	2021-12-23 15:00:00	8.941
1253	2021-12-23 16:00:00	8.99
1254	2021-12-23 17:00:00	9.04
1255	2021-12-23 18:00:00	9.064
1256	2021-12-23 19:00:00	9.064
1257	2021-12-23 20:00:00	9.064
1258	2021-12-23 21:00:00	9.064
1259	2021-12-23 22:00:00	9.04
1260	2021-12-23 23:00:00	9.04
1261	2021-12-24	9.015
1262	2021-12-24 01:00:00	8.99
1263	2021-12-24 02:00:00	8.965
1264	2021-12-24 03:00:00	8.916
1265	2021-12-24 04:00:00	8.891
1266	2021-12-24 05:00:00	8.866
1267	2021-12-24 06:00:00	8.841
1268	2021-12-24 07:00:00	8.817
1269	2021-12-24 08:00:00	8.792
1270	2021-12-24 09:00:00	8.767
1271	2021-12-24 10:00:00	8.767
1272	2021-12-24 11:00:00	8.767
1273	2021-12-24 12:00:00	8.767
1274	2021-12-24 13:00:00	8.817
1275	2021-12-24 14:00:00	8.866
1276	2021-12-24 15:00:00	8.916
1277	2021-12-24 16:00:00	8.965
1278	2021-12-24 17:00:00	9.015
1279	2021-12-24 18:00:00	9.04
1280	2021-12-24 19:00:00	9.064
1281	2021-12-24 20:00:00	9.064
1282	2021-12-24 21:00:00	9.064
1283	2021-12-24 22:00:00	9.04
1284	2021-12-24 23:00:00	9.04
1285	2021-12-25	9.015
1286	2021-12-25 01:00:00	8.99
1287	2021-12-25 02:00:00	8.965
1288	2021-12-25 03:00:00	8.941
1289	2021-12-25 04:00:00	8.916
1290	2021-12-25 05:00:00	8.891
1291	2021-12-25 06:00:00	8.866
1292	2021-12-25 07:00:00	8.817
1293	2021-12-25 08:00:00	8.792
1294	2021-12-25 09:00:00	8.767
1295	2021-12-25 10:00:00	8.742
1296	2021-12-25 11:00:00	8.717
1297	2021-12-25 12:00:00	8.717
1298	2021-12-25 13:00:00	8.767
1299	2021-12-25 14:00:00	8.817
1300	2021-12-25 15:00:00	8.841
1301	2021-12-25 16:00:00	8.866
1302	2021-12-25 17:00:00	8.916
1303	2021-12-25 18:00:00	8.965
1304	2021-12-25 19:00:00	8.965
1305	2021-12-25 20:00:00	8.99
1306	2021-12-25 21:00:00	8.965
1307	2021-12-25 22:00:00	8.965
1308	2021-12-25 23:00:00	8.965
1309	2021-12-26	8.941
1310	2021-12-26 01:00:00	8.916
1311	2021-12-26 02:00:00	8.891
1312	2021-12-26 03:00:00	8.866
1313	2021-12-26 04:00:00	8.841
1314	2021-12-26 05:00:00	8.817
1315	2021-12-26 06:00:00	8.767
1316	2021-12-26 07:00:00	8.742
1317	2021-12-26 08:00:00	8.717
1318	2021-12-26 09:00:00	8.693
1319	2021-12-26 10:00:00	8.668
1320	2021-12-26 11:00:00	8.643
1321	2021-12-26 12:00:00	8.643
1322	2021-12-26 13:00:00	8.693
1323	2021-12-26 14:00:00	8.717
1324	2021-12-26 15:00:00	8.742
1325	2021-12-26 16:00:00	8.767
1326	2021-12-26 17:00:00	8.792
1327	2021-12-26 18:00:00	8.792
1328	2021-12-26 19:00:00	8.817
1329	2021-12-26 20:00:00	8.817
1330	2021-12-26 21:00:00	8.792
1331	2021-12-26 22:00:00	8.767
1332	2021-12-26 23:00:00	8.742
1333	2021-12-27	8.717
1334	2021-12-27 01:00:00	8.717
1335	2021-12-27 02:00:00	8.693
1336	2021-12-27 03:00:00	8.668
1337	2021-12-27 04:00:00	8.643
1338	2021-12-27 05:00:00	8.618
1339	2021-12-27 06:00:00	8.618
1340	2021-12-27 07:00:00	8.593
1341	2021-12-27 08:00:00	8.568
1342	2021-12-27 09:00:00	8.519
1343	2021-12-27 10:00:00	8.519
1344	2021-12-27 11:00:00	8.494
1345	2021-12-27 12:00:00	8.519
1346	2021-12-27 13:00:00	8.568
1347	2021-12-27 14:00:00	8.618
1348	2021-12-27 15:00:00	8.668
1349	2021-12-27 16:00:00	8.717
1350	2021-12-27 17:00:00	8.767
1351	2021-12-27 18:00:00	8.792
1352	2021-12-27 19:00:00	8.792
1353	2021-12-27 20:00:00	8.817
1354	2021-12-27 21:00:00	8.817
1355	2021-12-27 22:00:00	8.792
1356	2021-12-27 23:00:00	8.767
1357	2021-12-28	8.767
1358	2021-12-28 01:00:00	8.742
1359	2021-12-28 02:00:00	8.717
1360	2021-12-28 03:00:00	8.693
1361	2021-12-28 04:00:00	8.668
1362	2021-12-28 05:00:00	8.618
1363	2021-12-28 06:00:00	8.568
1364	2021-12-28 07:00:00	8.543
1365	2021-12-28 08:00:00	8.519
1366	2021-12-28 09:00:00	8.494
1367	2021-12-28 10:00:00	8.469
1368	2021-12-28 11:00:00	8.469
1369	2021-12-28 12:00:00	8.519
1370	2021-12-28 13:00:00	8.543
1371	2021-12-28 14:00:00	8.593
1372	2021-12-28 15:00:00	8.643
1373	2021-12-28 16:00:00	8.693
1374	2021-12-28 17:00:00	8.742
1375	2021-12-28 18:00:00	8.767
1376	2021-12-28 19:00:00	8.792
1377	2021-12-28 20:00:00	8.792
1378	2021-12-28 21:00:00	8.792
1379	2021-12-28 22:00:00	8.792
1380	2021-12-28 23:00:00	8.792
1381	2021-12-29	8.792
1382	2021-12-29 01:00:00	8.767
1383	2021-12-29 02:00:00	8.742
1384	2021-12-29 03:00:00	8.717
1385	2021-12-29 04:00:00	8.668
1386	2021-12-29 05:00:00	8.643
1387	2021-12-29 06:00:00	8.618
1388	2021-12-29 07:00:00	8.593
1389	2021-12-29 08:00:00	8.344
1390	2021-12-29 09:00:00	8.195
1391	2021-12-29 10:00:00	8.045
1392	2021-12-29 11:00:00	7.87
1393	2021-12-29 12:00:00	7.569
1394	2021-12-29 13:00:00	7.368
1395	2021-12-29 14:00:00	7.217
1396	2021-12-29 15:00:00	7.015
1397	2021-12-29 16:00:00	6.255
1398	2021-12-29 17:00:00	6.331
1399	2021-12-29 18:00:00	6.255
1400	2021-12-29 19:00:00	6
1401	2021-12-29 20:00:00	5.796
1402	2021-12-29 21:00:00	5.745
1403	2021-12-29 22:00:00	5.719
1404	2021-12-29 23:00:00	5.719
1405	2021-12-30	5.719
1406	2021-12-30 01:00:00	5.745
1407	2021-12-30 02:00:00	5.77
1408	2021-12-30 03:00:00	5.796
1409	2021-12-30 04:00:00	5.847
1410	2021-12-30 05:00:00	5.898
1411	2021-12-30 06:00:00	5.949
1412	2021-12-30 07:00:00	5.975
1413	2021-12-30 08:00:00	6
1414	2021-12-30 09:00:00	6.026
1415	2021-12-30 10:00:00	6.077
1416	2021-12-30 11:00:00	6.102
1417	2021-12-30 12:00:00	6.153
1418	2021-12-30 13:00:00	6.23
1419	2021-12-30 14:00:00	6.281
1420	2021-12-30 15:00:00	6.331
1421	2021-12-30 16:00:00	6.382
1422	2021-12-30 17:00:00	6.458
1423	2021-12-30 18:00:00	6.509
1424	2021-12-30 19:00:00	6.535
1425	2021-12-30 20:00:00	6.56
1426	2021-12-30 21:00:00	6.585
1427	2021-12-30 22:00:00	6.611
1428	2021-12-30 23:00:00	6.611
1429	2021-12-31	6.636
1430	2021-12-31 01:00:00	6.636
1431	2021-12-31 02:00:00	6.636
1432	2021-12-31 03:00:00	6.636
1433	2021-12-31 04:00:00	6.636
1434	2021-12-31 05:00:00	6.636
1435	2021-12-31 06:00:00	6.636
1436	2021-12-31 07:00:00	6.636
1437	2021-12-31 08:00:00	6.636
1438	2021-12-31 09:00:00	6.636
1439	2021-12-31 10:00:00	6.661
1440	2021-12-31 11:00:00	6.661
1441	2021-12-31 12:00:00	6.687
1442	2021-12-31 13:00:00	6.763
1443	2021-12-31 14:00:00	6.839
1444	2021-12-31 15:00:00	6.914
1445	2021-12-31 16:00:00	6.99
1446	2021-12-31 17:00:00	7.066
1447	2021-12-31 18:00:00	7.116
1448	2021-12-31 19:00:00	7.142
1449	2021-12-31 20:00:00	7.167
1450	2021-12-31 21:00:00	7.167
1451	2021-12-31 22:00:00	7.167
1452	2021-12-31 23:00:00	7.167
1453	2022-01-01	7.167
1454	2022-01-01 01:00:00	7.167
1455	2022-01-01 02:00:00	7.142
1456	2022-01-01 03:00:00	7.142
1457	2022-01-01 04:00:00	7.116
1458	2022-01-01 05:00:00	7.116
1459	2022-01-01 06:00:00	7.116
1460	2022-01-01 07:00:00	7.116
1461	2022-01-01 08:00:00	7.091
1462	2022-01-01 09:00:00	7.091
1463	2022-01-01 10:00:00	7.116
1464	2022-01-01 11:00:00	7.116
1465	2022-01-01 12:00:00	7.167
1466	2022-01-01 13:00:00	7.217
1467	2022-01-01 14:00:00	7.318
1468	2022-01-01 15:00:00	7.393
1469	2022-01-01 16:00:00	7.469
1470	2022-01-01 17:00:00	7.544
1471	2022-01-01 18:00:00	7.594
1472	2022-01-01 19:00:00	7.619
1473	2022-01-01 20:00:00	7.619
1474	2022-01-01 21:00:00	7.645
1475	2022-01-01 22:00:00	7.645
1476	2022-01-01 23:00:00	7.645
1477	2022-01-02	7.619
1478	2022-01-02 01:00:00	7.619
1479	2022-01-02 02:00:00	7.619
1480	2022-01-02 03:00:00	7.594
1481	2022-01-02 04:00:00	7.569
1482	2022-01-02 05:00:00	7.569
1483	2022-01-02 06:00:00	7.569
1484	2022-01-02 07:00:00	7.544
1485	2022-01-02 08:00:00	7.544
1486	2022-01-02 09:00:00	7.519
1487	2022-01-02 10:00:00	7.519
1488	2022-01-02 11:00:00	7.494
1489	2022-01-02 12:00:00	7.519
1490	2022-01-02 13:00:00	7.569
1491	2022-01-02 14:00:00	7.645
1492	2022-01-02 15:00:00	7.695
1493	2022-01-02 16:00:00	7.77
1494	2022-01-02 17:00:00	7.82
1495	2022-01-02 18:00:00	7.845
1496	2022-01-02 19:00:00	7.87
1497	2022-01-02 20:00:00	7.895
1498	2022-01-02 21:00:00	7.895
1499	2022-01-02 22:00:00	7.895
1500	2022-01-02 23:00:00	7.895
1501	2022-01-03	7.87
1502	2022-01-03 01:00:00	7.87
1503	2022-01-03 02:00:00	7.845
1504	2022-01-03 03:00:00	7.82
1505	2022-01-03 04:00:00	7.82
1506	2022-01-03 05:00:00	7.795
1507	2022-01-03 06:00:00	7.77
1508	2022-01-03 07:00:00	7.77
1509	2022-01-03 08:00:00	7.745
1510	2022-01-03 09:00:00	7.72
1511	2022-01-03 10:00:00	7.72
1512	2022-01-03 11:00:00	7.695
1513	2022-01-03 12:00:00	7.72
1514	2022-01-03 13:00:00	7.77
1515	2022-01-03 14:00:00	7.845
1516	2022-01-03 15:00:00	7.92
1517	2022-01-03 16:00:00	7.995
1518	2022-01-03 17:00:00	8.07
1519	2022-01-03 18:00:00	8.145
1520	2022-01-03 19:00:00	8.195
1521	2022-01-03 20:00:00	8.195
1522	2022-01-03 21:00:00	8.195
1523	2022-01-03 22:00:00	8.17
1524	2022-01-03 23:00:00	8.17
1525	2022-01-04	8.145
1526	2022-01-04 01:00:00	8.12
1527	2022-01-04 02:00:00	8.12
1528	2022-01-04 03:00:00	8.095
1529	2022-01-04 04:00:00	8.07
1530	2022-01-04 05:00:00	8.045
1531	2022-01-04 06:00:00	8.02
1532	2022-01-04 07:00:00	8.02
1533	2022-01-04 08:00:00	7.995
1534	2022-01-04 09:00:00	7.97
1535	2022-01-04 10:00:00	7.97
1536	2022-01-04 11:00:00	7.97
1537	2022-01-04 12:00:00	7.97
1538	2022-01-04 13:00:00	8.02
1539	2022-01-04 14:00:00	8.095
1540	2022-01-04 15:00:00	8.17
1541	2022-01-04 16:00:00	8.22
1542	2022-01-04 17:00:00	8.295
1543	2022-01-04 18:00:00	8.319
1544	2022-01-04 19:00:00	8.344
1545	2022-01-04 20:00:00	8.369
1546	2022-01-04 21:00:00	8.344
1547	2022-01-04 22:00:00	8.344
1548	2022-01-04 23:00:00	8.319
1549	2022-01-05	8.319
1550	2022-01-05 01:00:00	8.295
1551	2022-01-05 02:00:00	8.27
1552	2022-01-05 03:00:00	8.27
1553	2022-01-05 04:00:00	8.245
1554	2022-01-05 05:00:00	8.22
1555	2022-01-05 06:00:00	8.22
1556	2022-01-05 07:00:00	8.195
1557	2022-01-05 08:00:00	8.195
1558	2022-01-05 09:00:00	8.195
1559	2022-01-05 10:00:00	8.17
1560	2022-01-05 11:00:00	8.17
1561	2022-01-05 12:00:00	8.195
1562	2022-01-05 13:00:00	8.245
1563	2022-01-05 14:00:00	8.319
1564	2022-01-05 15:00:00	8.369
1565	2022-01-05 16:00:00	8.419
1566	2022-01-05 17:00:00	8.444
1567	2022-01-05 18:00:00	8.494
1568	2022-01-05 19:00:00	8.519
1569	2022-01-05 20:00:00	8.519
1570	2022-01-05 21:00:00	8.519
1571	2022-01-05 22:00:00	8.494
1572	2022-01-05 23:00:00	8.494
1573	2022-01-06	8.469
1574	2022-01-06 01:00:00	8.469
1575	2022-01-06 02:00:00	8.444
1576	2022-01-06 03:00:00	8.444
1577	2022-01-06 04:00:00	8.444
1578	2022-01-06 05:00:00	8.444
1579	2022-01-06 06:00:00	8.469
1580	2022-01-06 07:00:00	8.469
1581	2022-01-06 08:00:00	8.444
1582	2022-01-06 09:00:00	8.444
1583	2022-01-06 10:00:00	8.469
1584	2022-01-06 11:00:00	8.469
1585	2022-01-06 12:00:00	8.494
1586	2022-01-06 13:00:00	8.543
1587	2022-01-06 14:00:00	8.593
1588	2022-01-06 15:00:00	8.643
1589	2022-01-06 16:00:00	8.693
1590	2022-01-06 17:00:00	8.742
1591	2022-01-06 18:00:00	8.792
1592	2022-01-06 19:00:00	8.792
1593	2022-01-06 20:00:00	8.817
1594	2022-01-06 21:00:00	8.792
1595	2022-01-06 22:00:00	8.792
1596	2022-01-06 23:00:00	8.792
1597	2022-01-07	8.792
1598	2022-01-07 01:00:00	8.792
1599	2022-01-07 02:00:00	8.767
1600	2022-01-07 03:00:00	8.767
1601	2022-01-07 04:00:00	8.742
1602	2022-01-07 05:00:00	8.742
1603	2022-01-07 06:00:00	8.717
1604	2022-01-07 07:00:00	8.717
1605	2022-01-07 08:00:00	8.717
1606	2022-01-07 09:00:00	8.693
1607	2022-01-07 10:00:00	8.693
1608	2022-01-07 11:00:00	8.693
1609	2022-01-07 12:00:00	8.717
1610	2022-01-07 13:00:00	8.742
1611	2022-01-07 14:00:00	8.792
1612	2022-01-07 15:00:00	8.841
1613	2022-01-07 16:00:00	8.891
1614	2022-01-07 17:00:00	8.941
1615	2022-01-07 18:00:00	8.965
1616	2022-01-07 19:00:00	8.99
1617	2022-01-07 20:00:00	8.99
1618	2022-01-07 21:00:00	8.99
1619	2022-01-07 22:00:00	8.99
1620	2022-01-07 23:00:00	8.965
1621	2022-01-08	8.965
1622	2022-01-08 01:00:00	8.965
1623	2022-01-08 02:00:00	8.941
1624	2022-01-08 03:00:00	8.941
1625	2022-01-08 04:00:00	8.916
1626	2022-01-08 05:00:00	8.916
1627	2022-01-08 06:00:00	8.916
1628	2022-01-08 07:00:00	8.891
1629	2022-01-08 08:00:00	8.891
1630	2022-01-08 09:00:00	8.891
1631	2022-01-08 10:00:00	8.891
1632	2022-01-08 11:00:00	8.891
1633	2022-01-08 12:00:00	8.916
1634	2022-01-08 13:00:00	8.965
1635	2022-01-08 14:00:00	9.015
1636	2022-01-08 15:00:00	9.064
1637	2022-01-08 16:00:00	9.114
1638	2022-01-08 17:00:00	9.139
1639	2022-01-08 18:00:00	9.139
1640	2022-01-08 19:00:00	9.139
1641	2022-01-08 20:00:00	9.139
1642	2022-01-08 21:00:00	9.139
1643	2022-01-08 22:00:00	9.139
1644	2022-01-08 23:00:00	9.139
1645	2022-01-09	9.139
1646	2022-01-09 01:00:00	9.114
1647	2022-01-09 02:00:00	9.114
1648	2022-01-09 03:00:00	9.114
1649	2022-01-09 04:00:00	9.089
1650	2022-01-09 05:00:00	9.064
1651	2022-01-09 06:00:00	9.064
1652	2022-01-09 07:00:00	9.04
1653	2022-01-09 08:00:00	9.04
1654	2022-01-09 09:00:00	9.015
1655	2022-01-09 10:00:00	9.015
1656	2022-01-09 11:00:00	9.015
1657	2022-01-09 12:00:00	9.015
1658	2022-01-09 13:00:00	9.064
1659	2022-01-09 14:00:00	9.139
1660	2022-01-09 15:00:00	9.188
1661	2022-01-09 16:00:00	9.213
1662	2022-01-09 17:00:00	9.262
1663	2022-01-09 18:00:00	9.287
1664	2022-01-09 19:00:00	9.287
1665	2022-01-09 20:00:00	9.287
1666	2022-01-09 21:00:00	9.262
1667	2022-01-09 22:00:00	9.238
1668	2022-01-09 23:00:00	9.213
1669	2022-01-10	9.213
1670	2022-01-10 01:00:00	9.188
1671	2022-01-10 02:00:00	9.163
1672	2022-01-10 03:00:00	9.163
1673	2022-01-10 04:00:00	9.139
1674	2022-01-10 05:00:00	9.139
1675	2022-01-10 06:00:00	9.114
1676	2022-01-10 07:00:00	9.114
1677	2022-01-10 08:00:00	9.089
1678	2022-01-10 09:00:00	9.064
1679	2022-01-10 10:00:00	9.04
1680	2022-01-10 11:00:00	9.04
1681	2022-01-10 12:00:00	9.064
1682	2022-01-10 13:00:00	9.089
1683	2022-01-10 14:00:00	9.139
1684	2022-01-10 15:00:00	9.213
1685	2022-01-10 16:00:00	9.262
1686	2022-01-10 17:00:00	9.336
1687	2022-01-10 18:00:00	9.386
1688	2022-01-10 19:00:00	9.41
1689	2022-01-10 20:00:00	9.41
1690	2022-01-10 21:00:00	9.41
1691	2022-01-10 22:00:00	9.386
1692	2022-01-10 23:00:00	9.361
1693	2022-01-11	9.336
1694	2022-01-11 01:00:00	9.312
1695	2022-01-11 02:00:00	9.262
1696	2022-01-11 03:00:00	9.238
1697	2022-01-11 04:00:00	9.213
1698	2022-01-11 05:00:00	9.188
1699	2022-01-11 06:00:00	9.163
1700	2022-01-11 07:00:00	9.139
1701	2022-01-11 08:00:00	9.089
1702	2022-01-11 09:00:00	9.064
1703	2022-01-11 10:00:00	9.04
1704	2022-01-11 11:00:00	9.015
1705	2022-01-11 12:00:00	9.015
1706	2022-01-11 13:00:00	9.064
1707	2022-01-11 14:00:00	9.114
1708	2022-01-11 15:00:00	9.139
1709	2022-01-11 16:00:00	9.188
1710	2022-01-11 17:00:00	9.213
1711	2022-01-11 18:00:00	9.238
1712	2022-01-11 19:00:00	9.262
1713	2022-01-11 20:00:00	9.262
1714	2022-01-11 21:00:00	9.238
1715	2022-01-11 22:00:00	9.213
1716	2022-01-11 23:00:00	9.213
1717	2022-01-12	9.188
1718	2022-01-12 01:00:00	9.163
1719	2022-01-12 02:00:00	9.139
1720	2022-01-12 03:00:00	9.114
1721	2022-01-12 04:00:00	9.089
1722	2022-01-12 05:00:00	9.064
1723	2022-01-12 06:00:00	9.015
1724	2022-01-12 07:00:00	8.965
1725	2022-01-12 08:00:00	8.916
1726	2022-01-12 09:00:00	8.866
1727	2022-01-12 10:00:00	8.817
1728	2022-01-12 11:00:00	8.792
1729	2022-01-12 12:00:00	8.792
1730	2022-01-12 13:00:00	8.792
1731	2022-01-12 14:00:00	8.817
1732	2022-01-12 15:00:00	8.841
1733	2022-01-12 16:00:00	8.841
1734	2022-01-12 17:00:00	8.792
1735	2022-01-12 18:00:00	8.742
1736	2022-01-12 19:00:00	8.693
1737	2022-01-12 20:00:00	8.668
1738	2022-01-12 21:00:00	8.618
1739	2022-01-12 22:00:00	8.593
1740	2022-01-12 23:00:00	8.568
1741	2022-01-13	8.543
1742	2022-01-13 01:00:00	8.519
1743	2022-01-13 02:00:00	8.469
1744	2022-01-13 03:00:00	8.444
1745	2022-01-13 04:00:00	8.419
1746	2022-01-13 05:00:00	8.394
1747	2022-01-13 06:00:00	8.369
1748	2022-01-13 07:00:00	8.319
1749	2022-01-13 08:00:00	8.27
1750	2022-01-13 09:00:00	8.22
1751	2022-01-13 10:00:00	8.195
1752	2022-01-13 11:00:00	8.17
1753	2022-01-13 12:00:00	8.145
1754	2022-01-13 13:00:00	8.17
1755	2022-01-13 14:00:00	8.17
1756	2022-01-13 15:00:00	8.22
1757	2022-01-13 16:00:00	8.245
1758	2022-01-13 17:00:00	8.27
1759	2022-01-13 18:00:00	8.295
1760	2022-01-13 19:00:00	8.319
1761	2022-01-13 20:00:00	8.319
1762	2022-01-13 21:00:00	8.319
1763	2022-01-13 22:00:00	8.295
1764	2022-01-13 23:00:00	8.27
1765	2022-01-14	8.27
1766	2022-01-14 01:00:00	8.22
1767	2022-01-14 02:00:00	8.195
1768	2022-01-14 03:00:00	8.17
1769	2022-01-14 04:00:00	8.145
1770	2022-01-14 05:00:00	8.12
1771	2022-01-14 06:00:00	8.095
1772	2022-01-14 07:00:00	8.07
1773	2022-01-14 08:00:00	8.02
1774	2022-01-14 09:00:00	7.995
1775	2022-01-14 10:00:00	7.97
1776	2022-01-14 11:00:00	7.97
1777	2022-01-14 12:00:00	7.995
1778	2022-01-14 13:00:00	8.02
1779	2022-01-14 14:00:00	8.095
1780	2022-01-14 15:00:00	8.145
1781	2022-01-14 16:00:00	8.195
1782	2022-01-14 17:00:00	8.245
1783	2022-01-14 18:00:00	8.295
1784	2022-01-14 19:00:00	8.344
1785	2022-01-14 20:00:00	8.344
1786	2022-01-14 21:00:00	8.344
1787	2022-01-14 22:00:00	8.319
1788	2022-01-14 23:00:00	8.295
1789	2022-01-15	8.27
1790	2022-01-15 01:00:00	8.245
1791	2022-01-15 02:00:00	8.22
1792	2022-01-15 03:00:00	8.195
1793	2022-01-15 04:00:00	8.17
1794	2022-01-15 05:00:00	8.12
1795	2022-01-15 06:00:00	8.095
1796	2022-01-15 07:00:00	8.045
1797	2022-01-15 08:00:00	8.02
1798	2022-01-15 09:00:00	7.97
1799	2022-01-15 10:00:00	7.945
1800	2022-01-15 11:00:00	7.92
1801	2022-01-15 12:00:00	7.92
1802	2022-01-15 13:00:00	7.945
1803	2022-01-15 14:00:00	7.995
1804	2022-01-15 15:00:00	8.02
1805	2022-01-15 16:00:00	8.07
1806	2022-01-15 17:00:00	8.095
1807	2022-01-15 18:00:00	8.12
1808	2022-01-15 19:00:00	8.145
1809	2022-01-15 20:00:00	8.17
1810	2022-01-15 21:00:00	8.145
1811	2022-01-15 22:00:00	8.12
1812	2022-01-15 23:00:00	8.12
1813	2022-01-16	8.095
1814	2022-01-16 01:00:00	8.07
1815	2022-01-16 02:00:00	8.02
1816	2022-01-16 03:00:00	8.02
1817	2022-01-16 04:00:00	7.97
1818	2022-01-16 05:00:00	7.945
1819	2022-01-16 06:00:00	7.92
1820	2022-01-16 07:00:00	7.895
1821	2022-01-16 08:00:00	7.87
1822	2022-01-16 09:00:00	7.845
1823	2022-01-16 10:00:00	7.82
1824	2022-01-16 11:00:00	7.795
1825	2022-01-16 12:00:00	7.795
1826	2022-01-16 13:00:00	7.82
1827	2022-01-16 14:00:00	7.87
1828	2022-01-16 15:00:00	7.97
1829	2022-01-16 16:00:00	8.07
1830	2022-01-16 17:00:00	8.12
1831	2022-01-16 18:00:00	8.195
1832	2022-01-16 19:00:00	8.22
1833	2022-01-16 20:00:00	8.245
1834	2022-01-16 21:00:00	8.22
1835	2022-01-16 22:00:00	8.22
1836	2022-01-16 23:00:00	8.195
1837	2022-01-17	8.17
1838	2022-01-17 01:00:00	8.17
1839	2022-01-17 02:00:00	8.12
1840	2022-01-17 03:00:00	8.095
1841	2022-01-17 04:00:00	8.07
1842	2022-01-17 05:00:00	8.045
1843	2022-01-17 06:00:00	8.02
1844	2022-01-17 07:00:00	7.995
1845	2022-01-17 08:00:00	7.97
1846	2022-01-17 09:00:00	7.97
1847	2022-01-17 10:00:00	7.945
1848	2022-01-17 11:00:00	7.945
1849	2022-01-17 12:00:00	7.97
1850	2022-01-17 13:00:00	8.02
1851	2022-01-17 14:00:00	8.07
1852	2022-01-17 15:00:00	8.145
1853	2022-01-17 16:00:00	8.195
1854	2022-01-17 17:00:00	8.245
1855	2022-01-17 18:00:00	8.295
1856	2022-01-17 19:00:00	8.319
1857	2022-01-17 20:00:00	8.344
1858	2022-01-17 21:00:00	8.344
1859	2022-01-17 22:00:00	8.319
1860	2022-01-17 23:00:00	8.319
1861	2022-01-18	8.295
1862	2022-01-18 01:00:00	8.27
1863	2022-01-18 02:00:00	8.245
1864	2022-01-18 03:00:00	8.22
1865	2022-01-18 04:00:00	8.17
1866	2022-01-18 05:00:00	8.145
1867	2022-01-18 06:00:00	8.12
1868	2022-01-18 07:00:00	8.095
1869	2022-01-18 08:00:00	8.07
1870	2022-01-18 09:00:00	8.045
1871	2022-01-18 10:00:00	8.02
1872	2022-01-18 11:00:00	7.995
1873	2022-01-18 12:00:00	7.995
1874	2022-01-18 13:00:00	8.02
1875	2022-01-18 14:00:00	8.095
1876	2022-01-18 15:00:00	8.145
1877	2022-01-18 16:00:00	8.195
1878	2022-01-18 17:00:00	8.245
1879	2022-01-18 18:00:00	8.295
1880	2022-01-18 19:00:00	8.319
1881	2022-01-18 20:00:00	8.319
1882	2022-01-18 21:00:00	8.319
1883	2022-01-18 22:00:00	8.295
1884	2022-01-18 23:00:00	8.27
1885	2022-01-19	8.27
1886	2022-01-19 01:00:00	8.245
1887	2022-01-19 02:00:00	8.22
1888	2022-01-19 03:00:00	8.195
1889	2022-01-19 04:00:00	8.145
1890	2022-01-19 05:00:00	8.12
1891	2022-01-19 06:00:00	8.07
1892	2022-01-19 07:00:00	8.02
1893	2022-01-19 08:00:00	7.995
1894	2022-01-19 09:00:00	7.945
1895	2022-01-19 10:00:00	7.92
1896	2022-01-19 11:00:00	7.895
1897	2022-01-19 12:00:00	7.895
1898	2022-01-19 13:00:00	7.92
1899	2022-01-19 14:00:00	7.97
1900	2022-01-19 15:00:00	8.02
1901	2022-01-19 16:00:00	8.045
1902	2022-01-19 17:00:00	8.095
1903	2022-01-19 18:00:00	8.145
1904	2022-01-19 19:00:00	8.17
1905	2022-01-19 20:00:00	8.195
1906	2022-01-19 21:00:00	8.195
1907	2022-01-19 22:00:00	8.17
1908	2022-01-19 23:00:00	8.17
1909	2022-01-20	8.145
1910	2022-01-20 01:00:00	8.12
1911	2022-01-20 02:00:00	8.12
1912	2022-01-20 03:00:00	8.095
1913	2022-01-20 04:00:00	8.07
1914	2022-01-20 05:00:00	8.045
1915	2022-01-20 06:00:00	8.02
1916	2022-01-20 07:00:00	8.02
1917	2022-01-20 08:00:00	7.995
1918	2022-01-20 09:00:00	7.995
1919	2022-01-20 10:00:00	7.97
1920	2022-01-20 11:00:00	7.97
1921	2022-01-20 12:00:00	7.97
1922	2022-01-20 13:00:00	7.97
1923	2022-01-20 14:00:00	7.97
1924	2022-01-20 15:00:00	7.945
1925	2022-01-20 16:00:00	7.92
1926	2022-01-20 17:00:00	7.92
1927	2022-01-20 18:00:00	7.895
1928	2022-01-20 19:00:00	7.87
1929	2022-01-20 20:00:00	7.845
1930	2022-01-20 21:00:00	7.82
1931	2022-01-20 22:00:00	7.795
1932	2022-01-20 23:00:00	7.77
1933	2022-01-21	7.745
1934	2022-01-21 01:00:00	7.72
1935	2022-01-21 02:00:00	7.695
1936	2022-01-21 03:00:00	7.695
1937	2022-01-21 04:00:00	7.67
1938	2022-01-21 05:00:00	7.645
1939	2022-01-21 06:00:00	7.619
1940	2022-01-21 07:00:00	7.619
1941	2022-01-21 08:00:00	7.594
1942	2022-01-21 09:00:00	7.569
1943	2022-01-21 10:00:00	7.569
1944	2022-01-21 11:00:00	7.569
1945	2022-01-21 12:00:00	7.569
1946	2022-01-21 13:00:00	7.569
1947	2022-01-21 14:00:00	7.594
1948	2022-01-21 15:00:00	7.594
1949	2022-01-21 16:00:00	7.619
1950	2022-01-21 17:00:00	7.67
1951	2022-01-21 18:00:00	7.695
1952	2022-01-21 19:00:00	7.695
1953	2022-01-21 20:00:00	7.695
1954	2022-01-21 21:00:00	7.67
1955	2022-01-21 22:00:00	7.67
1956	2022-01-21 23:00:00	7.645
1957	2022-01-22	7.619
1958	2022-01-22 01:00:00	7.594
1959	2022-01-22 02:00:00	7.569
1960	2022-01-22 03:00:00	7.544
1961	2022-01-22 04:00:00	7.519
1962	2022-01-22 05:00:00	7.494
1963	2022-01-22 06:00:00	7.469
1964	2022-01-22 07:00:00	7.444
1965	2022-01-22 08:00:00	7.419
1966	2022-01-22 09:00:00	7.393
1967	2022-01-22 10:00:00	7.368
1968	2022-01-22 11:00:00	7.368
1969	2022-01-22 12:00:00	7.368
1970	2022-01-22 13:00:00	7.393
1971	2022-01-22 14:00:00	7.419
1972	2022-01-22 15:00:00	7.419
1973	2022-01-22 16:00:00	7.469
1974	2022-01-22 17:00:00	7.469
1975	2022-01-22 18:00:00	7.494
1976	2022-01-22 19:00:00	7.494
1977	2022-01-22 20:00:00	7.519
1978	2022-01-22 21:00:00	7.494
1979	2022-01-22 22:00:00	7.494
1980	2022-01-22 23:00:00	7.494
1981	2022-01-23	7.494
1982	2022-01-23 01:00:00	7.469
1983	2022-01-23 02:00:00	7.469
1984	2022-01-23 03:00:00	7.444
1985	2022-01-23 04:00:00	7.419
1986	2022-01-23 05:00:00	7.393
1987	2022-01-23 06:00:00	7.368
1988	2022-01-23 07:00:00	7.343
1989	2022-01-23 08:00:00	7.318
1990	2022-01-23 09:00:00	7.293
1991	2022-01-23 10:00:00	7.268
1992	2022-01-23 11:00:00	7.268
1993	2022-01-23 12:00:00	7.268
1994	2022-01-23 13:00:00	7.293
1995	2022-01-23 14:00:00	7.318
1996	2022-01-23 15:00:00	7.343
1997	2022-01-23 16:00:00	7.368
1998	2022-01-23 17:00:00	7.393
[truncated: 8,405 more rows]

## Sheet: Soil temperature data III SCF
Plot Title: FC_Site1_L	Site III SCF (Schima-Castanopsis Forest)
#	Date Time, GMT+05:45	Temp, °C (LGR S/N: 20644681, SEN S/N: 20644681, LBL: C)	Coupler Detached (LGR S/N: 20644681)	Coupler Attached (LGR S/N: 20644681)	Host Connected (LGR S/N: 20644681)	End Of File (LGR S/N: 20644681)
1	2021-11-01 12:00:00	23.28	Logged
2	2021-11-01 13:00:00	27.308
3	2021-11-01 14:00:00	15.748
4	2021-11-01 15:00:00	15.342
5	2021-11-01 16:00:00	15.318
6	2021-11-01 17:00:00	15.342
7	2021-11-01 18:00:00	15.342
8	2021-11-01 19:00:00	15.342
9	2021-11-01 20:00:00	15.318
10	2021-11-01 21:00:00	15.294
11	2021-11-01 22:00:00	15.247
12	2021-11-01 23:00:00	15.199
13	2021-11-02	15.151
14	2021-11-02 01:00:00	15.103
15	2021-11-02 02:00:00	15.055
16	2021-11-02 03:00:00	15.008
17	2021-11-02 04:00:00	14.96
18	2021-11-02 05:00:00	14.888
19	2021-11-02 06:00:00	14.84
20	2021-11-02 07:00:00	14.768
21	2021-11-02 08:00:00	14.697
22	2021-11-02 09:00:00	14.649
23	2021-11-02 10:00:00	14.601
24	2021-11-02 11:00:00	14.577
25	2021-11-02 12:00:00	14.601
26	2021-11-02 13:00:00	14.649
27	2021-11-02 14:00:00	14.745
28	2021-11-02 15:00:00	14.84
29	2021-11-02 16:00:00	14.936
30	2021-11-02 17:00:00	14.984
31	2021-11-02 18:00:00	15.008
32	2021-11-02 19:00:00	15.031
33	2021-11-02 20:00:00	14.984
34	2021-11-02 21:00:00	14.96
35	2021-11-02 22:00:00	14.936
36	2021-11-02 23:00:00	14.912
37	2021-11-03	14.84
38	2021-11-03 01:00:00	14.768
39	2021-11-03 02:00:00	14.721
40	2021-11-03 03:00:00	14.649
41	2021-11-03 04:00:00	14.601
42	2021-11-03 05:00:00	14.553
43	2021-11-03 06:00:00	14.505
44	2021-11-03 07:00:00	14.433
45	2021-11-03 08:00:00	14.361
46	2021-11-03 09:00:00	14.29
47	2021-11-03 10:00:00	14.242
48	2021-11-03 11:00:00	14.218
49	2021-11-03 12:00:00	14.266
50	2021-11-03 13:00:00	14.361
51	2021-11-03 14:00:00	14.481
52	2021-11-03 15:00:00	14.577
53	2021-11-03 16:00:00	14.649
54	2021-11-03 17:00:00	14.745
55	2021-11-03 18:00:00	14.792
56	2021-11-03 19:00:00	14.84
57	2021-11-03 20:00:00	14.84
58	2021-11-03 21:00:00	14.816
59	2021-11-03 22:00:00	14.768
60	2021-11-03 23:00:00	14.745
61	2021-11-04	14.721
62	2021-11-04 01:00:00	14.673
63	2021-11-04 02:00:00	14.625
64	2021-11-04 03:00:00	14.577
65	2021-11-04 04:00:00	14.505
66	2021-11-04 05:00:00	14.433
67	2021-11-04 06:00:00	14.361
68	2021-11-04 07:00:00	14.266
69	2021-11-04 08:00:00	14.146
70	2021-11-04 09:00:00	14.05
71	2021-11-04 10:00:00	13.978
72	2021-11-04 11:00:00	13.954
73	2021-11-04 12:00:00	13.978
74	2021-11-04 13:00:00	14.074
75	2021-11-04 14:00:00	14.218
76	2021-11-04 15:00:00	14.337
77	2021-11-04 16:00:00	14.457
78	2021-11-04 17:00:00	14.553
79	2021-11-04 18:00:00	14.601
80	2021-11-04 19:00:00	14.625
81	2021-11-04 20:00:00	14.601
82	2021-11-04 21:00:00	14.553
83	2021-11-04 22:00:00	14.529
84	2021-11-04 23:00:00	14.481
85	2021-11-05	14.433
86	2021-11-05 01:00:00	14.385
87	2021-11-05 02:00:00	14.314
88	2021-11-05 03:00:00	14.266
89	2021-11-05 04:00:00	14.218
90	2021-11-05 05:00:00	14.17
91	2021-11-05 06:00:00	14.098
92	2021-11-05 07:00:00	14.026
93	2021-11-05 08:00:00	13.954
94	2021-11-05 09:00:00	13.882
95	2021-11-05 10:00:00	13.834
96	2021-11-05 11:00:00	13.81
97	2021-11-05 12:00:00	13.858
98	2021-11-05 13:00:00	13.954
99	2021-11-05 14:00:00	14.074
100	2021-11-05 15:00:00	14.17
101	2021-11-05 16:00:00	14.266
102	2021-11-05 17:00:00	14.361
103	2021-11-05 18:00:00	14.409
104	2021-11-05 19:00:00	14.433
105	2021-11-05 20:00:00	14.409
106	2021-11-05 21:00:00	14.385
107	2021-11-05 22:00:00	14.337
108	2021-11-05 23:00:00	14.29
109	2021-11-06	14.242
110	2021-11-06 01:00:00	14.194
111	2021-11-06 02:00:00	14.122
112	2021-11-06 03:00:00	14.074
113	2021-11-06 04:00:00	14.026
114	2021-11-06 05:00:00	13.954
115	2021-11-06 06:00:00	13.882
116	2021-11-06 07:00:00	13.81
117	2021-11-06 08:00:00	13.738
118	2021-11-06 09:00:00	13.666
119	2021-11-06 10:00:00	13.594
120	2021-11-06 11:00:00	13.57
121	2021-11-06 12:00:00	13.618
122	2021-11-06 13:00:00	13.714
123	2021-11-06 14:00:00	13.834
124	2021-11-06 15:00:00	13.954
125	2021-11-06 16:00:00	14.074
126	2021-11-06 17:00:00	14.17
127	2021-11-06 18:00:00	14.218
128	2021-11-06 19:00:00	14.218
129	2021-11-06 20:00:00	14.194
130	2021-11-06 21:00:00	14.17
131	2021-11-06 22:00:00	14.122
132	2021-11-06 23:00:00	14.074
133	2021-11-07	14.026
134	2021-11-07 01:00:00	13.978
135	2021-11-07 02:00:00	13.93
136	2021-11-07 03:00:00	13.882
137	2021-11-07 04:00:00	13.834
138	2021-11-07 05:00:00	13.786
139	2021-11-07 06:00:00	13.738
140	2021-11-07 07:00:00	13.666
141	2021-11-07 08:00:00	13.618
142	2021-11-07 09:00:00	13.546
143	2021-11-07 10:00:00	13.497
144	2021-11-07 11:00:00	13.497
145	2021-11-07 12:00:00	13.546
146	2021-11-07 13:00:00	13.618
147	2021-11-07 14:00:00	13.714
148	2021-11-07 15:00:00	13.834
149	2021-11-07 16:00:00	13.93
150	2021-11-07 17:00:00	14.002
151	2021-11-07 18:00:00	14.074
152	2021-11-07 19:00:00	14.098
153	2021-11-07 20:00:00	14.122
154	2021-11-07 21:00:00	14.098
155	2021-11-07 22:00:00	14.074
156	2021-11-07 23:00:00	14.026
157	2021-11-08	13.978
158	2021-11-08 01:00:00	13.93
159	2021-11-08 02:00:00	13.882
160	2021-11-08 03:00:00	13.834
161	2021-11-08 04:00:00	13.762
162	2021-11-08 05:00:00	13.714
163	2021-11-08 06:00:00	13.642
164	2021-11-08 07:00:00	13.594
165	2021-11-08 08:00:00	13.522
166	2021-11-08 09:00:00	13.473
167	2021-11-08 10:00:00	13.449
168	2021-11-08 11:00:00	13.449
169	2021-11-08 12:00:00	13.522
170	2021-11-08 13:00:00	13.594
171	2021-11-08 14:00:00	13.69
172	2021-11-08 15:00:00	13.81
173	2021-11-08 16:00:00	13.906
174	2021-11-08 17:00:00	13.978
175	2021-11-08 18:00:00	14.026
176	2021-11-08 19:00:00	14.05
177	2021-11-08 20:00:00	14.05
178	2021-11-08 21:00:00	14.026
179	2021-11-08 22:00:00	14.002
180	2021-11-08 23:00:00	13.954
181	2021-11-09	13.93
182	2021-11-09 01:00:00	13.858
183	2021-11-09 02:00:00	13.81
184	2021-11-09 03:00:00	13.738
185	2021-11-09 04:00:00	13.69
186	2021-11-09 05:00:00	13.642
187	2021-11-09 06:00:00	13.594
188	2021-11-09 07:00:00	13.522
189	2021-11-09 08:00:00	13.449
190	2021-11-09 09:00:00	13.401
191	2021-11-09 10:00:00	13.353
192	2021-11-09 11:00:00	13.329
193	2021-11-09 12:00:00	13.401
194	2021-11-09 13:00:00	13.497
195	2021-11-09 14:00:00	13.618
196	2021-11-09 15:00:00	13.762
197	2021-11-09 16:00:00	13.858
198	2021-11-09 17:00:00	13.93
199	2021-11-09 18:00:00	13.954
200	2021-11-09 19:00:00	13.978
201	2021-11-09 20:00:00	13.978
202	2021-11-09 21:00:00	13.954
203	2021-11-09 22:00:00	13.93
204	2021-11-09 23:00:00	13.882
205	2021-11-10	13.858
206	2021-11-10 01:00:00	13.81
207	2021-11-10 02:00:00	13.738
208	2021-11-10 03:00:00	13.69
209	2021-11-10 04:00:00	13.618
210	2021-11-10 05:00:00	13.546
211	2021-11-10 06:00:00	13.473
212	2021-11-10 07:00:00	13.401
213	2021-11-10 08:00:00	13.305
214	2021-11-10 09:00:00	13.233
215	2021-11-10 10:00:00	13.185
216	2021-11-10 11:00:00	13.161
217	2021-11-10 12:00:00	13.209
218	2021-11-10 13:00:00	13.329
219	2021-11-10 14:00:00	13.473
220	2021-11-10 15:00:00	13.594
221	2021-11-10 16:00:00	13.69
222	2021-11-10 17:00:00	13.762
223	2021-11-10 18:00:00	13.786
224	2021-11-10 19:00:00	13.786
225	2021-11-10 20:00:00	13.786
226	2021-11-10 21:00:00	13.762
227	2021-11-10 22:00:00	13.714
228	2021-11-10 23:00:00	13.69
229	2021-11-11	13.642
230	2021-11-11 01:00:00	13.594
231	2021-11-11 02:00:00	13.546
232	2021-11-11 03:00:00	13.497
233	2021-11-11 04:00:00	13.449
234	2021-11-11 05:00:00	13.377
235	2021-11-11 06:00:00	13.329
236	2021-11-11 07:00:00	13.257
237	2021-11-11 08:00:00	13.185
238	2021-11-11 09:00:00	13.112
239	2021-11-11 10:00:00	13.04
240	2021-11-11 11:00:00	13.016
241	2021-11-11 12:00:00	13.064
242	2021-11-11 13:00:00	13.161
243	2021-11-11 14:00:00	13.281
244	2021-11-11 15:00:00	13.425
245	2021-11-11 16:00:00	13.546
246	2021-11-11 17:00:00	13.618
247	2021-11-11 18:00:00	13.69
248	2021-11-11 19:00:00	13.714
249	2021-11-11 20:00:00	13.69
250	2021-11-11 21:00:00	13.69
251	2021-11-11 22:00:00	13.642
252	2021-11-11 23:00:00	13.594
253	2021-11-12	13.522
254	2021-11-12 01:00:00	13.449
255	2021-11-12 02:00:00	13.377
256	2021-11-12 03:00:00	13.305
257	2021-11-12 04:00:00	13.209
258	2021-11-12 05:00:00	13.088
259	2021-11-12 06:00:00	13.016
260	2021-11-12 07:00:00	12.92
261	2021-11-12 08:00:00	12.823
262	2021-11-12 09:00:00	12.751
263	2021-11-12 10:00:00	12.678
264	2021-11-12 11:00:00	12.654
265	2021-11-12 12:00:00	12.703
266	2021-11-12 13:00:00	12.799
267	2021-11-12 14:00:00	12.944
268	2021-11-12 15:00:00	13.112
269	2021-11-12 16:00:00	13.233
270	2021-11-12 17:00:00	13.329
271	2021-11-12 18:00:00	13.401
272	2021-11-12 19:00:00	13.425
273	2021-11-12 20:00:00	13.425
274	2021-11-12 21:00:00	13.377
275	2021-11-12 22:00:00	13.305
276	2021-11-12 23:00:00	13.233
277	2021-11-13	13.161
278	2021-11-13 01:00:00	13.064
279	2021-11-13 02:00:00	12.968
280	2021-11-13 03:00:00	12.847
281	2021-11-13 04:00:00	12.751
282	2021-11-13 05:00:00	12.654
283	2021-11-13 06:00:00	12.582
284	2021-11-13 07:00:00	12.509
285	2021-11-13 08:00:00	12.413
286	2021-11-13 09:00:00	12.34
287	2021-11-13 10:00:00	12.268
288	2021-11-13 11:00:00	12.243
289	2021-11-13 12:00:00	12.268
290	2021-11-13 13:00:00	12.34
291	2021-11-13 14:00:00	12.509
292	2021-11-13 15:00:00	12.678
293	2021-11-13 16:00:00	12.823
294	2021-11-13 17:00:00	12.92
295	2021-11-13 18:00:00	12.968
296	2021-11-13 19:00:00	12.992
297	2021-11-13 20:00:00	12.968
298	2021-11-13 21:00:00	12.92
299	2021-11-13 22:00:00	12.871
300	2021-11-13 23:00:00	12.775
301	2021-11-14	12.703
302	2021-11-14 01:00:00	12.606
303	2021-11-14 02:00:00	12.509
304	2021-11-14 03:00:00	12.413
305	2021-11-14 04:00:00	12.34
306	2021-11-14 05:00:00	12.243
307	2021-11-14 06:00:00	12.147
308	2021-11-14 07:00:00	12.05
309	2021-11-14 08:00:00	11.953
310	2021-11-14 09:00:00	11.856
311	2021-11-14 10:00:00	11.783
312	2021-11-14 11:00:00	11.734
313	2021-11-14 12:00:00	11.783
314	2021-11-14 13:00:00	11.88
315	2021-11-14 14:00:00	12.05
316	2021-11-14 15:00:00	12.243
317	2021-11-14 16:00:00	12.389
318	2021-11-14 17:00:00	12.509
319	2021-11-14 18:00:00	12.606
320	2021-11-14 19:00:00	12.654
321	2021-11-14 20:00:00	12.63
322	2021-11-14 21:00:00	12.606
323	2021-11-14 22:00:00	12.582
324	2021-11-14 23:00:00	12.534
325	2021-11-15	12.509
326	2021-11-15 01:00:00	12.485
327	2021-11-15 02:00:00	12.437
328	2021-11-15 03:00:00	12.389
329	2021-11-15 04:00:00	12.316
330	2021-11-15 05:00:00	12.243
331	2021-11-15 06:00:00	12.195
332	2021-11-15 07:00:00	12.122
333	2021-11-15 08:00:00	12.05
334	2021-11-15 09:00:00	12.001
335	2021-11-15 10:00:00	11.953
336	2021-11-15 11:00:00	11.929
337	2021-11-15 12:00:00	11.953
338	2021-11-15 13:00:00	12.05
339	2021-11-15 14:00:00	12.219
340	2021-11-15 15:00:00	12.364
341	2021-11-15 16:00:00	12.485
342	2021-11-15 17:00:00	12.606
343	2021-11-15 18:00:00	12.678
344	2021-11-15 19:00:00	12.703
345	2021-11-15 20:00:00	12.703
346	2021-11-15 21:00:00	12.678
347	2021-11-15 22:00:00	12.606
348	2021-11-15 23:00:00	12.558
349	2021-11-16	12.509
350	2021-11-16 01:00:00	12.461
351	2021-11-16 02:00:00	12.413
352	2021-11-16 03:00:00	12.364
353	2021-11-16 04:00:00	12.316
354	2021-11-16 05:00:00	12.243
355	2021-11-16 06:00:00	12.171
356	2021-11-16 07:00:00	12.122
357	2021-11-16 08:00:00	12.05
358	2021-11-16 09:00:00	11.977
359	2021-11-16 10:00:00	11.929
360	2021-11-16 11:00:00	11.88
361	2021-11-16 12:00:00	11.929
362	2021-11-16 13:00:00	12.001
363	2021-11-16 14:00:00	12.147
364	2021-11-16 15:00:00	12.316
365	2021-11-16 16:00:00	12.437
366	2021-11-16 17:00:00	12.534
367	2021-11-16 18:00:00	12.63
368	2021-11-16 19:00:00	12.654
369	2021-11-16 20:00:00	12.63
370	2021-11-16 21:00:00	12.558
371	2021-11-16 22:00:00	12.485
372	2021-11-16 23:00:00	12.364
373	2021-11-17	12.243
374	2021-11-17 01:00:00	12.147
375	2021-11-17 02:00:00	12.05
376	2021-11-17 03:00:00	11.953
377	2021-11-17 04:00:00	11.88
378	2021-11-17 05:00:00	11.807
379	2021-11-17 06:00:00	11.759
380	2021-11-17 07:00:00	11.686
381	2021-11-17 08:00:00	11.613
382	2021-11-17 09:00:00	11.565
383	2021-11-17 10:00:00	11.516
384	2021-11-17 11:00:00	11.492
385	2021-11-17 12:00:00	11.54
386	2021-11-17 13:00:00	11.637
387	2021-11-17 14:00:00	11.807
388	2021-11-17 15:00:00	12.001
389	2021-11-17 16:00:00	12.147
390	2021-11-17 17:00:00	12.268
391	2021-11-17 18:00:00	12.34
392	2021-11-17 19:00:00	12.364
393	2021-11-17 20:00:00	12.364
394	2021-11-17 21:00:00	12.34
395	2021-11-17 22:00:00	12.34
396	2021-11-17 23:00:00	12.316
397	2021-11-18	12.268
398	2021-11-18 01:00:00	12.243
399	2021-11-18 02:00:00	12.219
400	2021-11-18 03:00:00	12.195
401	2021-11-18 04:00:00	12.171
402	2021-11-18 05:00:00	12.147
403	2021-11-18 06:00:00	12.098
404	2021-11-18 07:00:00	12.05
405	2021-11-18 08:00:00	12.025
406	2021-11-18 09:00:00	12.001
407	2021-11-18 10:00:00	12.025
408	2021-11-18 11:00:00	12.074
409	2021-11-18 12:00:00	12.147
410	2021-11-18 13:00:00	12.268
411	2021-11-18 14:00:00	12.389
412	2021-11-18 15:00:00	12.534
413	2021-11-18 16:00:00	12.654
414	2021-11-18 17:00:00	12.751
415	2021-11-18 18:00:00	12.823
416	2021-11-18 19:00:00	12.847
417	2021-11-18 20:00:00	12.847
418	2021-11-18 21:00:00	12.847
419	2021-11-18 22:00:00	12.823
420	2021-11-18 23:00:00	12.775
421	2021-11-19	12.751
422	2021-11-19 01:00:00	12.727
423	2021-11-19 02:00:00	12.678
424	2021-11-19 03:00:00	12.63
425	2021-11-19 04:00:00	12.606
426	2021-11-19 05:00:00	12.558
427	2021-11-19 06:00:00	12.509
428	2021-11-19 07:00:00	12.485
429	2021-11-19 08:00:00	12.437
430	2021-11-19 09:00:00	12.437
431	2021-11-19 10:00:00	12.437
432	2021-11-19 11:00:00	12.485
433	2021-11-19 12:00:00	12.558
434	2021-11-19 13:00:00	12.654
435	2021-11-19 14:00:00	12.727
436	2021-11-19 15:00:00	12.847
437	2021-11-19 16:00:00	12.92
438	2021-11-19 17:00:00	13.016
439	2021-11-19 18:00:00	13.064
440	2021-11-19 19:00:00	13.064
441	2021-11-19 20:00:00	13.064
442	2021-11-19 21:00:00	13.016
443	2021-11-19 22:00:00	12.968
444	2021-11-19 23:00:00	12.92
445	2021-11-20	12.871
446	2021-11-20 01:00:00	12.775
447	2021-11-20 02:00:00	12.727
448	2021-11-20 03:00:00	12.654
449	2021-11-20 04:00:00	12.582
450	2021-11-20 05:00:00	12.485
451	2021-11-20 06:00:00	12.413
452	2021-11-20 07:00:00	12.316
453	2021-11-20 08:00:00	12.243
454	2021-11-20 09:00:00	12.171
455	2021-11-20 10:00:00	12.098
456	2021-11-20 11:00:00	12.098
457	2021-11-20 12:00:00	12.122
458	2021-11-20 13:00:00	12.243
459	2021-11-20 14:00:00	12.389
460	2021-11-20 15:00:00	12.534
461	2021-11-20 16:00:00	12.678
462	2021-11-20 17:00:00	12.799
463	2021-11-20 18:00:00	12.896
464	2021-11-20 19:00:00	12.92
465	2021-11-20 20:00:00	12.92
466	2021-11-20 21:00:00	12.896
467	2021-11-20 22:00:00	12.847
468	2021-11-20 23:00:00	12.823
469	2021-11-21	12.799
470	2021-11-21 01:00:00	12.775
471	2021-11-21 02:00:00	12.775
472	2021-11-21 03:00:00	12.727
473	2021-11-21 04:00:00	12.703
474	2021-11-21 05:00:00	12.678
475	2021-11-21 06:00:00	12.63
476	2021-11-21 07:00:00	12.606
477	2021-11-21 08:00:00	12.582
478	2021-11-21 09:00:00	12.558
479	2021-11-21 10:00:00	12.558
480	2021-11-21 11:00:00	12.558
481	2021-11-21 12:00:00	12.63
482	2021-11-21 13:00:00	12.727
483	2021-11-21 14:00:00	12.871
484	2021-11-21 15:00:00	13.016
485	2021-11-21 16:00:00	13.112
486	2021-11-21 17:00:00	13.209
487	2021-11-21 18:00:00	13.233
488	2021-11-21 19:00:00	13.233
489	2021-11-21 20:00:00	13.209
490	2021-11-21 21:00:00	13.161
491	2021-11-21 22:00:00	13.088
492	2021-11-21 23:00:00	13.04
493	2021-11-22	12.992
494	2021-11-22 01:00:00	12.944
495	2021-11-22 02:00:00	12.896
496	2021-11-22 03:00:00	12.847
497	2021-11-22 04:00:00	12.799
498	2021-11-22 05:00:00	12.751
499	2021-11-22 06:00:00	12.727
500	2021-11-22 07:00:00	12.678
501	2021-11-22 08:00:00	12.606
502	2021-11-22 09:00:00	12.534
503	2021-11-22 10:00:00	12.485
504	2021-11-22 11:00:00	12.437
505	2021-11-22 12:00:00	12.461
506	2021-11-22 13:00:00	12.509
507	2021-11-22 14:00:00	12.63
508	2021-11-22 15:00:00	12.775
509	2021-11-22 16:00:00	12.871
510	2021-11-22 17:00:00	12.92
511	2021-11-22 18:00:00	12.944
512	2021-11-22 19:00:00	12.92
513	2021-11-22 20:00:00	12.871
514	2021-11-22 21:00:00	12.799
515	2021-11-22 22:00:00	12.703
516	2021-11-22 23:00:00	12.63
517	2021-11-23	12.534
518	2021-11-23 01:00:00	12.485
519	2021-11-23 02:00:00	12.437
520	2021-11-23 03:00:00	12.389
521	2021-11-23 04:00:00	12.34
522	2021-11-23 05:00:00	12.292
523	2021-11-23 06:00:00	12.243
524	2021-11-23 07:00:00	12.195
525	2021-11-23 08:00:00	12.147
526	2021-11-23 09:00:00	12.098
527	2021-11-23 10:00:00	12.05
528	2021-11-23 11:00:00	12.05
529	2021-11-23 12:00:00	12.098
530	2021-11-23 13:00:00	12.195
531	2021-11-23 14:00:00	12.292
532	2021-11-23 15:00:00	12.389
533	2021-11-23 16:00:00	12.485
534	2021-11-23 17:00:00	12.582
535	2021-11-23 18:00:00	12.63
536	2021-11-23 19:00:00	12.678
537	2021-11-23 20:00:00	12.678
538	2021-11-23 21:00:00	12.678
539	2021-11-23 22:00:00	12.678
540	2021-11-23 23:00:00	12.654
541	2021-11-24	12.63
542	2021-11-24 01:00:00	12.63
543	2021-11-24 02:00:00	12.582
544	2021-11-24 03:00:00	12.558
545	2021-11-24 04:00:00	12.534
546	2021-11-24 05:00:00	12.485
547	2021-11-24 06:00:00	12.461
548	2021-11-24 07:00:00	12.413
549	2021-11-24 08:00:00	12.389
550	2021-11-24 09:00:00	12.34
551	2021-11-24 10:00:00	12.292
552	2021-11-24 11:00:00	12.268
553	2021-11-24 12:00:00	12.268
554	2021-11-24 13:00:00	12.316
555	2021-11-24 14:00:00	12.389
556	2021-11-24 15:00:00	12.461
557	2021-11-24 16:00:00	12.534
558	2021-11-24 17:00:00	12.606
559	2021-11-24 18:00:00	12.654
560	2021-11-24 19:00:00	12.678
561	2021-11-24 20:00:00	12.678
562	2021-11-24 21:00:00	12.654
563	2021-11-24 22:00:00	12.606
564	2021-11-24 23:00:00	12.558
565	2021-11-25	12.509
566	2021-11-25 01:00:00	12.437
567	2021-11-25 02:00:00	12.389
568	2021-11-25 03:00:00	12.316
569	2021-11-25 04:00:00	12.243
570	2021-11-25 05:00:00	12.171
571	2021-11-25 06:00:00	12.098
572	2021-11-25 07:00:00	12.05
573	2021-11-25 08:00:00	11.977
574	2021-11-25 09:00:00	11.929
575	2021-11-25 10:00:00	11.904
576	2021-11-25 11:00:00	11.88
577	2021-11-25 12:00:00	11.929
578	2021-11-25 13:00:00	12.001
579	2021-11-25 14:00:00	12.074
580	2021-11-25 15:00:00	12.171
581	2021-11-25 16:00:00	12.243
582	2021-11-25 17:00:00	12.316
583	2021-11-25 18:00:00	12.364
584	2021-11-25 19:00:00	12.389
585	2021-11-25 20:00:00	12.389
586	2021-11-25 21:00:00	12.364
587	2021-11-25 22:00:00	12.34
588	2021-11-25 23:00:00	12.292
589	2021-11-26	12.268
590	2021-11-26 01:00:00	12.243
591	2021-11-26 02:00:00	12.195
592	2021-11-26 03:00:00	12.147
593	2021-11-26 04:00:00	12.098
594	2021-11-26 05:00:00	12.05
595	2021-11-26 06:00:00	11.977
596	2021-11-26 07:00:00	11.929
597	2021-11-26 08:00:00	11.856
598	2021-11-26 09:00:00	11.807
599	2021-11-26 10:00:00	11.759
600	2021-11-26 11:00:00	11.759
601	2021-11-26 12:00:00	11.783
602	2021-11-26 13:00:00	11.832
603	2021-11-26 14:00:00	11.904
604	2021-11-26 15:00:00	11.953
605	2021-11-26 16:00:00	12.05
606	2021-11-26 17:00:00	12.098
607	2021-11-26 18:00:00	12.171
608	2021-11-26 19:00:00	12.195
609	2021-11-26 20:00:00	12.195
610	2021-11-26 21:00:00	12.171
611	2021-11-26 22:00:00	12.147
612	2021-11-26 23:00:00	12.122
613	2021-11-27	12.122
614	2021-11-27 01:00:00	12.098
615	2021-11-27 02:00:00	12.074
616	2021-11-27 03:00:00	12.05
617	2021-11-27 04:00:00	11.977
618	2021-11-27 05:00:00	11.929
619	2021-11-27 06:00:00	11.88
620	2021-11-27 07:00:00	11.807
621	2021-11-27 08:00:00	11.759
622	2021-11-27 09:00:00	11.71
623	2021-11-27 10:00:00	11.662
624	2021-11-27 11:00:00	11.662
625	2021-11-27 12:00:00	11.686
626	2021-11-27 13:00:00	11.734
627	2021-11-27 14:00:00	11.807
628	2021-11-27 15:00:00	11.904
629	2021-11-27 16:00:00	11.977
630	2021-11-27 17:00:00	12.025
631	2021-11-27 18:00:00	12.074
632	2021-11-27 19:00:00	12.098
633	2021-11-27 20:00:00	12.098
634	2021-11-27 21:00:00	12.074
635	2021-11-27 22:00:00	12.05
636	2021-11-27 23:00:00	12.001
637	2021-11-28	11.953
638	2021-11-28 01:00:00	11.904
639	2021-11-28 02:00:00	11.856
640	2021-11-28 03:00:00	11.783
641	2021-11-28 04:00:00	11.734
642	2021-11-28 05:00:00	11.686
643	2021-11-28 06:00:00	11.613
644	2021-11-28 07:00:00	11.565
645	2021-11-28 08:00:00	11.516
646	2021-11-28 09:00:00	11.443
647	2021-11-28 10:00:00	11.419
648	2021-11-28 11:00:00	11.419
649	2021-11-28 12:00:00	11.467
650	2021-11-28 13:00:00	11.516
651	2021-11-28 14:00:00	11.613
652	2021-11-28 15:00:00	11.71
653	2021-11-28 16:00:00	11.807
654	2021-11-28 17:00:00	11.856
655	2021-11-28 18:00:00	11.929
656	2021-11-28 19:00:00	11.953
657	2021-11-28 20:00:00	11.953
658	2021-11-28 21:00:00	11.929
659	2021-11-28 22:00:00	11.904
660	2021-11-28 23:00:00	11.88
661	2021-11-29	11.856
662	2021-11-29 01:00:00	11.832
663	2021-11-29 02:00:00	11.783
664	2021-11-29 03:00:00	11.759
665	2021-11-29 04:00:00	11.71
666	2021-11-29 05:00:00	11.662
667	2021-11-29 06:00:00	11.613
668	2021-11-29 07:00:00	11.565
669	2021-11-29 08:00:00	11.516
670	2021-11-29 09:00:00	11.467
671	2021-11-29 10:00:00	11.443
672	2021-11-29 11:00:00	11.419
673	2021-11-29 12:00:00	11.467
674	2021-11-29 13:00:00	11.54
675	2021-11-29 14:00:00	11.662
676	2021-11-29 15:00:00	11.783
677	2021-11-29 16:00:00	11.88
678	2021-11-29 17:00:00	11.953
679	2021-11-29 18:00:00	11.977
680	2021-11-29 19:00:00	11.977
681	2021-11-29 20:00:00	11.977
682	2021-11-29 21:00:00	11.953
683	2021-11-29 22:00:00	11.904
684	2021-11-29 23:00:00	11.856
685	2021-11-30	11.807
686	2021-11-30 01:00:00	11.734
687	2021-11-30 02:00:00	11.686
688	2021-11-30 03:00:00	11.613
689	2021-11-30 04:00:00	11.565
690	2021-11-30 05:00:00	11.516
691	2021-11-30 06:00:00	11.467
692	2021-11-30 07:00:00	11.419
693	2021-11-30 08:00:00	11.346
694	2021-11-30 09:00:00	11.297
695	2021-11-30 10:00:00	11.273
696	2021-11-30 11:00:00	11.273
697	2021-11-30 12:00:00	11.321
698	2021-11-30 13:00:00	11.419
699	2021-11-30 14:00:00	11.516
700	2021-11-30 15:00:00	11.637
701	2021-11-30 16:00:00	11.759
702	2021-11-30 17:00:00	11.856
703	2021-11-30 18:00:00	11.929
704	2021-11-30 19:00:00	11.977
705	2021-11-30 20:00:00	11.977
706	2021-11-30 21:00:00	11.977
707	2021-11-30 22:00:00	11.953
708	2021-11-30 23:00:00	11.904
709	2021-12-01	11.856
710	2021-12-01 01:00:00	11.807
711	2021-12-01 02:00:00	11.759
712	2021-12-01 03:00:00	11.71
713	2021-12-01 04:00:00	11.662
714	2021-12-01 05:00:00	11.589
715	2021-12-01 06:00:00	11.54
716	2021-12-01 07:00:00	11.467
717	2021-12-01 08:00:00	11.419
718	2021-12-01 09:00:00	11.37
719	2021-12-01 10:00:00	11.321
720	2021-12-01 11:00:00	11.273
721	2021-12-01 12:00:00	11.297
722	2021-12-01 13:00:00	11.37
723	2021-12-01 14:00:00	11.516
724	2021-12-01 15:00:00	11.637
725	2021-12-01 16:00:00	11.759
726	2021-12-01 17:00:00	11.856
727	2021-12-01 18:00:00	11.904
728	2021-12-01 19:00:00	11.929
729	2021-12-01 20:00:00	11.929
730	2021-12-01 21:00:00	11.904
731	2021-12-01 22:00:00	11.88
732	2021-12-01 23:00:00	11.856
733	2021-12-02	11.832
734	2021-12-02 01:00:00	11.807
735	2021-12-02 02:00:00	11.783
736	2021-12-02 03:00:00	11.759
737	2021-12-02 04:00:00	11.71
738	2021-12-02 05:00:00	11.686
739	2021-12-02 06:00:00	11.637
740	2021-12-02 07:00:00	11.613
741	2021-12-02 08:00:00	11.565
742	2021-12-02 09:00:00	11.54
743	2021-12-02 10:00:00	11.54
744	2021-12-02 11:00:00	11.565
745	2021-12-02 12:00:00	11.613
746	2021-12-02 13:00:00	11.71
747	2021-12-02 14:00:00	11.856
748	2021-12-02 15:00:00	11.977
749	2021-12-02 16:00:00	12.074
750	2021-12-02 17:00:00	12.171
751	2021-12-02 18:00:00	12.219
752	2021-12-02 19:00:00	12.219
753	2021-12-02 20:00:00	12.219
754	2021-12-02 21:00:00	12.195
755	2021-12-02 22:00:00	12.147
756	2021-12-02 23:00:00	12.122
757	2021-12-03	12.098
758	2021-12-03 01:00:00	12.074
759	2021-12-03 02:00:00	12.074
760	2021-12-03 03:00:00	12.05
761	2021-12-03 04:00:00	12.05
762	2021-12-03 05:00:00	12.025
763	2021-12-03 06:00:00	12.001
764	2021-12-03 07:00:00	12.001
765	2021-12-03 08:00:00	11.977
766	2021-12-03 09:00:00	11.953
767	2021-12-03 10:00:00	11.977
768	2021-12-03 11:00:00	12.001
769	2021-12-03 12:00:00	12.074
770	2021-12-03 13:00:00	12.171
771	2021-12-03 14:00:00	12.268
772	2021-12-03 15:00:00	12.364
773	2021-12-03 16:00:00	12.461
774	2021-12-03 17:00:00	12.534
775	2021-12-03 18:00:00	12.582
776	2021-12-03 19:00:00	12.582
777	2021-12-03 20:00:00	12.606
778	2021-12-03 21:00:00	12.582
779	2021-12-03 22:00:00	12.582
780	2021-12-03 23:00:00	12.558
781	2021-12-04	12.534
782	2021-12-04 01:00:00	12.509
783	2021-12-04 02:00:00	12.485
784	2021-12-04 03:00:00	12.437
785	2021-12-04 04:00:00	12.413
786	2021-12-04 05:00:00	12.389
787	2021-12-04 06:00:00	12.34
788	2021-12-04 07:00:00	12.34
789	2021-12-04 08:00:00	12.316
790	2021-12-04 09:00:00	12.292
791	2021-12-04 10:00:00	12.268
792	2021-12-04 11:00:00	12.268
793	2021-12-04 12:00:00	12.292
794	2021-12-04 13:00:00	12.364
795	2021-12-04 14:00:00	12.461
796	2021-12-04 15:00:00	12.558
797	2021-12-04 16:00:00	12.654
798	2021-12-04 17:00:00	12.751
799	2021-12-04 18:00:00	12.799
800	2021-12-04 19:00:00	12.823
801	2021-12-04 20:00:00	12.847
802	2021-12-04 21:00:00	12.823
803	2021-12-04 22:00:00	12.799
804	2021-12-04 23:00:00	12.799
805	2021-12-05	12.775
806	2021-12-05 01:00:00	12.751
807	2021-12-05 02:00:00	12.727
808	2021-12-05 03:00:00	12.678
809	2021-12-05 04:00:00	12.63
810	2021-12-05 05:00:00	12.558
811	2021-12-05 06:00:00	12.509
812	2021-12-05 07:00:00	12.461
813	2021-12-05 08:00:00	12.413
814	2021-12-05 09:00:00	12.389
815	2021-12-05 10:00:00	12.34
816	2021-12-05 11:00:00	12.34
817	2021-12-05 12:00:00	12.389
818	2021-12-05 13:00:00	12.461
819	2021-12-05 14:00:00	12.558
820	2021-12-05 15:00:00	12.654
821	2021-12-05 16:00:00	12.727
822	2021-12-05 17:00:00	12.799
823	2021-12-05 18:00:00	12.823
824	2021-12-05 19:00:00	12.847
825	2021-12-05 20:00:00	12.847
826	2021-12-05 21:00:00	12.823
827	2021-12-05 22:00:00	12.823
828	2021-12-05 23:00:00	12.823
829	2021-12-06	12.799
830	2021-12-06 01:00:00	12.751
831	2021-12-06 02:00:00	12.703
832	2021-12-06 03:00:00	12.654
833	2021-12-06 04:00:00	12.606
834	2021-12-06 05:00:00	12.534
835	2021-12-06 06:00:00	12.485
836	2021-12-06 07:00:00	12.437
837	2021-12-06 08:00:00	12.364
838	2021-12-06 09:00:00	12.316
839	2021-12-06 10:00:00	12.268
840	2021-12-06 11:00:00	12.243
841	2021-12-06 12:00:00	12.268
842	2021-12-06 13:00:00	12.364
843	2021-12-06 14:00:00	12.461
844	2021-12-06 15:00:00	12.582
845	2021-12-06 16:00:00	12.678
846	2021-12-06 17:00:00	12.751
847	2021-12-06 18:00:00	12.799
848	2021-12-06 19:00:00	12.823
849	2021-12-06 20:00:00	12.799
850	2021-12-06 21:00:00	12.775
851	2021-12-06 22:00:00	12.727
852	2021-12-06 23:00:00	12.703
853	2021-12-07	12.678
854	2021-12-07 01:00:00	12.654
855	2021-12-07 02:00:00	12.606
856	2021-12-07 03:00:00	12.558
857	2021-12-07 04:00:00	12.485
858	2021-12-07 05:00:00	12.413
859	2021-12-07 06:00:00	12.34
860	2021-12-07 07:00:00	12.292
861	2021-12-07 08:00:00	12.243
862	2021-12-07 09:00:00	12.195
863	2021-12-07 10:00:00	12.147
864	2021-12-07 11:00:00	12.122
865	2021-12-07 12:00:00	12.122
866	2021-12-07 13:00:00	12.195
867	2021-12-07 14:00:00	12.268
868	2021-12-07 15:00:00	12.364
869	2021-12-07 16:00:00	12.461
870	2021-12-07 17:00:00	12.534
871	2021-12-07 18:00:00	12.558
872	2021-12-07 19:00:00	12.558
873	2021-12-07 20:00:00	12.534
874	2021-12-07 21:00:00	12.485
875	2021-12-07 22:00:00	12.437
876	2021-12-07 23:00:00	12.389
877	2021-12-08	12.316
878	2021-12-08 01:00:00	12.268
879	2021-12-08 02:00:00	12.195
880	2021-12-08 03:00:00	12.122
881	2021-12-08 04:00:00	12.05
882	2021-12-08 05:00:00	11.977
883	2021-12-08 06:00:00	11.904
884	2021-12-08 07:00:00	11.832
885	2021-12-08 08:00:00	11.783
886	2021-12-08 09:00:00	11.71
887	2021-12-08 10:00:00	11.662
888	2021-12-08 11:00:00	11.637
889	2021-12-08 12:00:00	11.662
890	2021-12-08 13:00:00	11.71
891	2021-12-08 14:00:00	11.783
892	2021-12-08 15:00:00	11.88
893	2021-12-08 16:00:00	11.977
894	2021-12-08 17:00:00	12.05
895	2021-12-08 18:00:00	12.098
896	2021-12-08 19:00:00	12.098
897	2021-12-08 20:00:00	12.098
898	2021-12-08 21:00:00	12.05
899	2021-12-08 22:00:00	12.025
900	2021-12-08 23:00:00	11.977
901	2021-12-09	11.929
902	2021-12-09 01:00:00	11.856
903	2021-12-09 02:00:00	11.807
904	2021-12-09 03:00:00	11.759
905	2021-12-09 04:00:00	11.686
906	2021-12-09 05:00:00	11.637
907	2021-12-09 06:00:00	11.565
908	2021-12-09 07:00:00	11.516
909	2021-12-09 08:00:00	11.443
910	2021-12-09 09:00:00	11.394
911	2021-12-09 10:00:00	11.37
912	2021-12-09 11:00:00	11.346
913	2021-12-09 12:00:00	11.37
914	2021-12-09 13:00:00	11.419
915	2021-12-09 14:00:00	11.516
916	2021-12-09 15:00:00	11.589
917	2021-12-09 16:00:00	11.637
918	2021-12-09 17:00:00	11.686
919	2021-12-09 18:00:00	11.686
920	2021-12-09 19:00:00	11.686
921	2021-12-09 20:00:00	11.662
922	2021-12-09 21:00:00	11.613
923	2021-12-09 22:00:00	11.589
924	2021-12-09 23:00:00	11.565
925	2021-12-10	11.516
926	2021-12-10 01:00:00	11.492
927	2021-12-10 02:00:00	11.443
928	2021-12-10 03:00:00	11.419
929	2021-12-10 04:00:00	11.37
930	2021-12-10 05:00:00	11.346
931	2021-12-10 06:00:00	11.321
932	2021-12-10 07:00:00	11.273
933	2021-12-10 08:00:00	11.248
934	2021-12-10 09:00:00	11.224
935	2021-12-10 10:00:00	11.224
936	2021-12-10 11:00:00	11.224
937	2021-12-10 12:00:00	11.248
938	2021-12-10 13:00:00	11.273
939	2021-12-10 14:00:00	11.321
940	2021-12-10 15:00:00	11.37
941	2021-12-10 16:00:00	11.443
942	2021-12-10 17:00:00	11.516
943	2021-12-10 18:00:00	11.54
944	2021-12-10 19:00:00	11.54
945	2021-12-10 20:00:00	11.516
946	2021-12-10 21:00:00	11.467
947	2021-12-10 22:00:00	11.419
948	2021-12-10 23:00:00	11.37
949	2021-12-11	11.321
950	2021-12-11 01:00:00	11.248
951	2021-12-11 02:00:00	11.2
952	2021-12-11 03:00:00	11.127
953	2021-12-11 04:00:00	11.078
954	2021-12-11 05:00:00	11.005
955	2021-12-11 06:00:00	10.932
956	2021-12-11 07:00:00	10.858
957	2021-12-11 08:00:00	10.785
958	2021-12-11 09:00:00	10.736
959	2021-12-11 10:00:00	10.687
960	2021-12-11 11:00:00	10.638
961	2021-12-11 12:00:00	10.663
962	2021-12-11 13:00:00	10.712
963	2021-12-11 14:00:00	10.81
964	2021-12-11 15:00:00	10.932
965	2021-12-11 16:00:00	11.029
966	2021-12-11 17:00:00	11.127
967	2021-12-11 18:00:00	11.151
968	2021-12-11 19:00:00	11.175
969	2021-12-11 20:00:00	11.175
970	2021-12-11 21:00:00	11.127
971	2021-12-11 22:00:00	11.102
972	2021-12-11 23:00:00	11.029
973	2021-12-12	10.98
974	2021-12-12 01:00:00	10.907
975	2021-12-12 02:00:00	10.81
976	2021-12-12 03:00:00	10.736
977	2021-12-12 04:00:00	10.638
978	2021-12-12 05:00:00	10.541
979	2021-12-12 06:00:00	10.467
980	2021-12-12 07:00:00	10.394
981	2021-12-12 08:00:00	10.32
982	2021-12-12 09:00:00	10.271
983	2021-12-12 10:00:00	10.198
984	2021-12-12 11:00:00	10.173
985	2021-12-12 12:00:00	10.173
986	2021-12-12 13:00:00	10.247
987	2021-12-12 14:00:00	10.345
988	2021-12-12 15:00:00	10.467
989	2021-12-12 16:00:00	10.59
990	2021-12-12 17:00:00	10.687
991	2021-12-12 18:00:00	10.761
992	2021-12-12 19:00:00	10.785
993	2021-12-12 20:00:00	10.761
994	2021-12-12 21:00:00	10.712
995	2021-12-12 22:00:00	10.638
996	2021-12-12 23:00:00	10.59
997	2021-12-13	10.541
998	2021-12-13 01:00:00	10.467
999	2021-12-13 02:00:00	10.394
1000	2021-12-13 03:00:00	10.345
1001	2021-12-13 04:00:00	10.271
1002	2021-12-13 05:00:00	10.222
1003	2021-12-13 06:00:00	10.149
1004	2021-12-13 07:00:00	10.1
1005	2021-12-13 08:00:00	10.026
1006	2021-12-13 09:00:00	9.977
1007	2021-12-13 10:00:00	9.928
1008	2021-12-13 11:00:00	9.903
1009	2021-12-13 12:00:00	9.928
1010	2021-12-13 13:00:00	9.977
1011	2021-12-13 14:00:00	10.075
1012	2021-12-13 15:00:00	10.222
1013	2021-12-13 16:00:00	10.345
1014	2021-12-13 17:00:00	10.418
1015	2021-12-13 18:00:00	10.492
1016	2021-12-13 19:00:00	10.516
1017	2021-12-13 20:00:00	10.516
1018	2021-12-13 21:00:00	10.492
1019	2021-12-13 22:00:00	10.467
1020	2021-12-13 23:00:00	10.418
1021	2021-12-14	10.394
1022	2021-12-14 01:00:00	10.345
1023	2021-12-14 02:00:00	10.296
1024	2021-12-14 03:00:00	10.247
1025	2021-12-14 04:00:00	10.198
1026	2021-12-14 05:00:00	10.149
1027	2021-12-14 06:00:00	10.1
1028	2021-12-14 07:00:00	10.051
1029	2021-12-14 08:00:00	10.001
1030	2021-12-14 09:00:00	9.952
1031	2021-12-14 10:00:00	9.928
1032	2021-12-14 11:00:00	9.903
1033	2021-12-14 12:00:00	9.928
1034	2021-12-14 13:00:00	10.001
1035	2021-12-14 14:00:00	10.124
1036	2021-12-14 15:00:00	10.247
1037	2021-12-14 16:00:00	10.369
1038	2021-12-14 17:00:00	10.443
1039	2021-12-14 18:00:00	10.492
1040	2021-12-14 19:00:00	10.516
1041	2021-12-14 20:00:00	10.516
1042	2021-12-14 21:00:00	10.492
1043	2021-12-14 22:00:00	10.443
1044	2021-12-14 23:00:00	10.394
1045	2021-12-15	10.32
1046	2021-12-15 01:00:00	10.271
1047	2021-12-15 02:00:00	10.198
1048	2021-12-15 03:00:00	10.124
1049	2021-12-15 04:00:00	10.051
1050	2021-12-15 05:00:00	10.001
1051	2021-12-15 06:00:00	9.928
1052	2021-12-15 07:00:00	9.854
1053	2021-12-15 08:00:00	9.756
1054	2021-12-15 09:00:00	9.682
1055	2021-12-15 10:00:00	9.632
1056	2021-12-15 11:00:00	9.632
1057	2021-12-15 12:00:00	9.657
1058	2021-12-15 13:00:00	9.756
1059	2021-12-15 14:00:00	9.879
1060	2021-12-15 15:00:00	10.026
1061	2021-12-15 16:00:00	10.149
1062	2021-12-15 17:00:00	10.271
1063	2021-12-15 18:00:00	10.32
1064	2021-12-15 19:00:00	10.345
1065	2021-12-15 20:00:00	10.296
1066	2021-12-15 21:00:00	10.271
1067	2021-12-15 22:00:00	10.198
1068	2021-12-15 23:00:00	10.1
1069	2021-12-16	10.001
1070	2021-12-16 01:00:00	9.903
1071	2021-12-16 02:00:00	9.805
1072	2021-12-16 03:00:00	9.706
1073	2021-12-16 04:00:00	9.608
1074	2021-12-16 05:00:00	9.534
1075	2021-12-16 06:00:00	9.435
1076	2021-12-16 07:00:00	9.361
1077	2021-12-16 08:00:00	9.287
1078	2021-12-16 09:00:00	9.213
1079	2021-12-16 10:00:00	9.163
1080	2021-12-16 11:00:00	9.139
1081	2021-12-16 12:00:00	9.139
1082	2021-12-16 13:00:00	9.213
1083	2021-12-16 14:00:00	9.336
1084	2021-12-16 15:00:00	9.485
1085	2021-12-16 16:00:00	9.608
1086	2021-12-16 17:00:00	9.731
1087	2021-12-16 18:00:00	9.805
1088	2021-12-16 19:00:00	9.805
1089	2021-12-16 20:00:00	9.78
1090	2021-12-16 21:00:00	9.731
1091	2021-12-16 22:00:00	9.657
1092	2021-12-16 23:00:00	9.583
1093	2021-12-17	9.509
1094	2021-12-17 01:00:00	9.435
1095	2021-12-17 02:00:00	9.361
1096	2021-12-17 03:00:00	9.312
1097	2021-12-17 04:00:00	9.262
1098	2021-12-17 05:00:00	9.188
1099	2021-12-17 06:00:00	9.139
1100	2021-12-17 07:00:00	9.089
1101	2021-12-17 08:00:00	9.04
1102	2021-12-17 09:00:00	9.015
1103	2021-12-17 10:00:00	8.965
1104	2021-12-17 11:00:00	8.941
1105	2021-12-17 12:00:00	8.965
1106	2021-12-17 13:00:00	9.04
1107	2021-12-17 14:00:00	9.139
1108	2021-12-17 15:00:00	9.287
1109	2021-12-17 16:00:00	9.41
1110	2021-12-17 17:00:00	9.534
1111	2021-12-17 18:00:00	9.608
1112	2021-12-17 19:00:00	9.632
1113	2021-12-17 20:00:00	9.657
1114	2021-12-17 21:00:00	9.657
1115	2021-12-17 22:00:00	9.608
1116	2021-12-17 23:00:00	9.583
1117	2021-12-18	9.534
1118	2021-12-18 01:00:00	9.485
1119	2021-12-18 02:00:00	9.435
1120	2021-12-18 03:00:00	9.386
1121	2021-12-18 04:00:00	9.336
1122	2021-12-18 05:00:00	9.287
1123	2021-12-18 06:00:00	9.262
1124	2021-12-18 07:00:00	9.213
1125	2021-12-18 08:00:00	9.163
1126	2021-12-18 09:00:00	9.114
1127	2021-12-18 10:00:00	9.064
1128	2021-12-18 11:00:00	9.04
1129	2021-12-18 12:00:00	9.064
1130	2021-12-18 13:00:00	9.114
1131	2021-12-18 14:00:00	9.213
1132	2021-12-18 15:00:00	9.312
1133	2021-12-18 16:00:00	9.435
1134	2021-12-18 17:00:00	9.509
1135	2021-12-18 18:00:00	9.583
1136	2021-12-18 19:00:00	9.608
1137	2021-12-18 20:00:00	9.608
1138	2021-12-18 21:00:00	9.558
1139	2021-12-18 22:00:00	9.509
1140	2021-12-18 23:00:00	9.435
1141	2021-12-19	9.361
1142	2021-12-19 01:00:00	9.262
1143	2021-12-19 02:00:00	9.188
1144	2021-12-19 03:00:00	9.114
1145	2021-12-19 04:00:00	9.04
1146	2021-12-19 05:00:00	8.965
1147	2021-12-19 06:00:00	8.866
1148	2021-12-19 07:00:00	8.792
1149	2021-12-19 08:00:00	8.717
1150	2021-12-19 09:00:00	8.668
1151	2021-12-19 10:00:00	8.618
1152	2021-12-19 11:00:00	8.593
1153	2021-12-19 12:00:00	8.618
1154	2021-12-19 13:00:00	8.693
1155	2021-12-19 14:00:00	8.792
1156	2021-12-19 15:00:00	8.916
1157	2021-12-19 16:00:00	9.04
1158	2021-12-19 17:00:00	9.139
1159	2021-12-19 18:00:00	9.213
1160	2021-12-19 19:00:00	9.262
1161	2021-12-19 20:00:00	9.262
1162	2021-12-19 21:00:00	9.262
1163	2021-12-19 22:00:00	9.213
1164	2021-12-19 23:00:00	9.188
1165	2021-12-20	9.163
1166	2021-12-20 01:00:00	9.114
1167	2021-12-20 02:00:00	9.089
1168	2021-12-20 03:00:00	9.04
1169	2021-12-20 04:00:00	8.99
1170	2021-12-20 05:00:00	8.941
1171	2021-12-20 06:00:00	8.916
1172	2021-12-20 07:00:00	8.866
1173	2021-12-20 08:00:00	8.817
1174	2021-12-20 09:00:00	8.742
1175	2021-12-20 10:00:00	8.693
1176	2021-12-20 11:00:00	8.668
1177	2021-12-20 12:00:00	8.668
1178	2021-12-20 13:00:00	8.742
1179	2021-12-20 14:00:00	8.841
1180	2021-12-20 15:00:00	8.965
1181	2021-12-20 16:00:00	9.089
1182	2021-12-20 17:00:00	9.163
1183	2021-12-20 18:00:00	9.213
1184	2021-12-20 19:00:00	9.213
1185	2021-12-20 20:00:00	9.213
1186	2021-12-20 21:00:00	9.213
1187	2021-12-20 22:00:00	9.188
1188	2021-12-20 23:00:00	9.163
1189	2021-12-21	9.114
1190	2021-12-21 01:00:00	9.089
1191	2021-12-21 02:00:00	9.04
1192	2021-12-21 03:00:00	8.99
1193	2021-12-21 04:00:00	8.916
1194	2021-12-21 05:00:00	8.866
1195	2021-12-21 06:00:00	8.817
1196	2021-12-21 07:00:00	8.767
1197	2021-12-21 08:00:00	8.717
1198	2021-12-21 09:00:00	8.643
1199	2021-12-21 10:00:00	8.568
1200	2021-12-21 11:00:00	8.543
1201	2021-12-21 12:00:00	8.543
1202	2021-12-21 13:00:00	8.618
1203	2021-12-21 14:00:00	8.742
1204	2021-12-21 15:00:00	8.891
1205	2021-12-21 16:00:00	9.015
1206	2021-12-21 17:00:00	9.139
1207	2021-12-21 18:00:00	9.238
1208	2021-12-21 19:00:00	9.287
1209	2021-12-21 20:00:00	9.287
1210	2021-12-21 21:00:00	9.262
1211	2021-12-21 22:00:00	9.238
1212	2021-12-21 23:00:00	9.213
1213	2021-12-22	9.163
1214	2021-12-22 01:00:00	9.114
1215	2021-12-22 02:00:00	9.04
1216	2021-12-22 03:00:00	8.965
1217	2021-12-22 04:00:00	8.891
1218	2021-12-22 05:00:00	8.817
1219	2021-12-22 06:00:00	8.742
1220	2021-12-22 07:00:00	8.668
1221	2021-12-22 08:00:00	8.593
1222	2021-12-22 09:00:00	8.519
1223	2021-12-22 10:00:00	8.494
1224	2021-12-22 11:00:00	8.469
1225	2021-12-22 12:00:00	8.469
1226	2021-12-22 13:00:00	8.543
1227	2021-12-22 14:00:00	8.643
1228	2021-12-22 15:00:00	8.767
1229	2021-12-22 16:00:00	8.866
1230	2021-12-22 17:00:00	8.941
1231	2021-12-22 18:00:00	9.015
1232	2021-12-22 19:00:00	9.064
1233	2021-12-22 20:00:00	9.064
1234	2021-12-22 21:00:00	9.064
1235	2021-12-22 22:00:00	9.064
1236	2021-12-22 23:00:00	9.04
1237	2021-12-23	9.015
1238	2021-12-23 01:00:00	8.99
1239	2021-12-23 02:00:00	8.941
1240	2021-12-23 03:00:00	8.891
1241	2021-12-23 04:00:00	8.866
1242	2021-12-23 05:00:00	8.817
1243	2021-12-23 06:00:00	8.767
1244	2021-12-23 07:00:00	8.717
1245	2021-12-23 08:00:00	8.668
1246	2021-12-23 09:00:00	8.618
1247	2021-12-23 10:00:00	8.568
1248	2021-12-23 11:00:00	8.568
1249	2021-12-23 12:00:00	8.593
1250	2021-12-23 13:00:00	8.643
1251	2021-12-23 14:00:00	8.742
1252	2021-12-23 15:00:00	8.841
1253	2021-12-23 16:00:00	8.941
1254	2021-12-23 17:00:00	9.015
1255	2021-12-23 18:00:00	9.064
1256	2021-12-23 19:00:00	9.089
1257	2021-12-23 20:00:00	9.089
1258	2021-12-23 21:00:00	9.064
1259	2021-12-23 22:00:00	9.064
1260	2021-12-23 23:00:00	9.04
1261	2021-12-24	9.015
1262	2021-12-24 01:00:00	8.99
1263	2021-12-24 02:00:00	8.941
1264	2021-12-24 03:00:00	8.891
1265	2021-12-24 04:00:00	8.866
1266	2021-12-24 05:00:00	8.817
1267	2021-12-24 06:00:00	8.767
1268	2021-12-24 07:00:00	8.717
1269	2021-12-24 08:00:00	8.693
1270	2021-12-24 09:00:00	8.643
1271	2021-12-24 10:00:00	8.618
1272	2021-12-24 11:00:00	8.618
1273	2021-12-24 12:00:00	8.668
1274	2021-12-24 13:00:00	8.717
1275	2021-12-24 14:00:00	8.792
1276	2021-12-24 15:00:00	8.916
1277	2021-12-24 16:00:00	9.015
1278	2021-12-24 17:00:00	9.114
1279	2021-12-24 18:00:00	9.188
1280	2021-12-24 19:00:00	9.238
1281	2021-12-24 20:00:00	9.238
1282	2021-12-24 21:00:00	9.238
1283	2021-12-24 22:00:00	9.213
1284	2021-12-24 23:00:00	9.188
1285	2021-12-25	9.163
1286	2021-12-25 01:00:00	9.139
1287	2021-12-25 02:00:00	9.089
1288	2021-12-25 03:00:00	9.064
1289	2021-12-25 04:00:00	9.015
1290	2021-12-25 05:00:00	8.965
1291	2021-12-25 06:00:00	8.916
1292	2021-12-25 07:00:00	8.866
1293	2021-12-25 08:00:00	8.817
1294	2021-12-25 09:00:00	8.767
1295	2021-12-25 10:00:00	8.717
1296	2021-12-25 11:00:00	8.668
1297	2021-12-25 12:00:00	8.693
1298	2021-12-25 13:00:00	8.742
1299	2021-12-25 14:00:00	8.817
1300	2021-12-25 15:00:00	8.916
1301	2021-12-25 16:00:00	8.99
1302	2021-12-25 17:00:00	9.089
1303	2021-12-25 18:00:00	9.163
1304	2021-12-25 19:00:00	9.213
1305	2021-12-25 20:00:00	9.238
1306	2021-12-25 21:00:00	9.238
1307	2021-12-25 22:00:00	9.238
1308	2021-12-25 23:00:00	9.238
1309	2021-12-26	9.213
1310	2021-12-26 01:00:00	9.163
1311	2021-12-26 02:00:00	9.139
1312	2021-12-26 03:00:00	9.089
1313	2021-12-26 04:00:00	9.04
1314	2021-12-26 05:00:00	8.99
1315	2021-12-26 06:00:00	8.916
1316	2021-12-26 07:00:00	8.866
1317	2021-12-26 08:00:00	8.817
1318	2021-12-26 09:00:00	8.767
1319	2021-12-26 10:00:00	8.717
1320	2021-12-26 11:00:00	8.717
1321	2021-12-26 12:00:00	8.717
1322	2021-12-26 13:00:00	8.742
1323	2021-12-26 14:00:00	8.817
1324	2021-12-26 15:00:00	8.866
1325	2021-12-26 16:00:00	8.965
1326	2021-12-26 17:00:00	9.015
1327	2021-12-26 18:00:00	9.089
1328	2021-12-26 19:00:00	9.114
1329	2021-12-26 20:00:00	9.139
1330	2021-12-26 21:00:00	9.139
1331	2021-12-26 22:00:00	9.114
1332	2021-12-26 23:00:00	9.089
1333	2021-12-27	9.064
1334	2021-12-27 01:00:00	9.015
1335	2021-12-27 02:00:00	8.99
1336	2021-12-27 03:00:00	8.941
1337	2021-12-27 04:00:00	8.916
1338	2021-12-27 05:00:00	8.891
1339	2021-12-27 06:00:00	8.866
1340	2021-12-27 07:00:00	8.841
1341	2021-12-27 08:00:00	8.817
1342	2021-12-27 09:00:00	8.792
1343	2021-12-27 10:00:00	8.767
1344	2021-12-27 11:00:00	8.767
1345	2021-12-27 12:00:00	8.792
1346	2021-12-27 13:00:00	8.841
1347	2021-12-27 14:00:00	8.916
1348	2021-12-27 15:00:00	9.015
1349	2021-12-27 16:00:00	9.114
1350	2021-12-27 17:00:00	9.188
1351	2021-12-27 18:00:00	9.262
1352	2021-12-27 19:00:00	9.312
1353	2021-12-27 20:00:00	9.312
1354	2021-12-27 21:00:00	9.312
1355	2021-12-27 22:00:00	9.287
1356	2021-12-27 23:00:00	9.262
1357	2021-12-28	9.213
1358	2021-12-28 01:00:00	9.163
1359	2021-12-28 02:00:00	9.114
1360	2021-12-28 03:00:00	9.064
1361	2021-12-28 04:00:00	9.015
1362	2021-12-28 05:00:00	8.941
1363	2021-12-28 06:00:00	8.866
1364	2021-12-28 07:00:00	8.792
1365	2021-12-28 08:00:00	8.717
1366	2021-12-28 09:00:00	8.668
1367	2021-12-28 10:00:00	8.643
1368	2021-12-28 11:00:00	8.668
1369	2021-12-28 12:00:00	8.717
1370	2021-12-28 13:00:00	8.817
1371	2021-12-28 14:00:00	8.916
1372	2021-12-28 15:00:00	9.015
1373	2021-12-28 16:00:00	9.139
1374	2021-12-28 17:00:00	9.238
1375	2021-12-28 18:00:00	9.312
1376	2021-12-28 19:00:00	9.361
1377	2021-12-28 20:00:00	9.386
1378	2021-12-28 21:00:00	9.386
1379	2021-12-28 22:00:00	9.386
1380	2021-12-28 23:00:00	9.386
1381	2021-12-29	9.386
1382	2021-12-29 01:00:00	9.361
1383	2021-12-29 02:00:00	9.336
1384	2021-12-29 03:00:00	9.312
1385	2021-12-29 04:00:00	9.262
1386	2021-12-29 05:00:00	9.238
1387	2021-12-29 06:00:00	9.213
1388	2021-12-29 07:00:00	9.114
1389	2021-12-29 08:00:00	8.519
1390	2021-12-29 09:00:00	7.995
1391	2021-12-29 10:00:00	7.82
1392	2021-12-29 11:00:00	7.519
1393	2021-12-29 12:00:00	7.091
1394	2021-12-29 13:00:00	7.066
1395	2021-12-29 14:00:00	7.217
1396	2021-12-29 15:00:00	7.116
1397	2021-12-29 16:00:00	6.306
1398	2021-12-29 17:00:00	6.535
1399	2021-12-29 18:00:00	6.56
1400	2021-12-29 19:00:00	5.975
1401	2021-12-29 20:00:00	6.153
1402	2021-12-29 21:00:00	6.357
1403	2021-12-29 22:00:00	6.509
1404	2021-12-29 23:00:00	6.636
1405	2021-12-30	6.712
1406	2021-12-30 01:00:00	6.788
1407	2021-12-30 02:00:00	6.839
1408	2021-12-30 03:00:00	6.914
1409	2021-12-30 04:00:00	6.965
1410	2021-12-30 05:00:00	7.041
1411	2021-12-30 06:00:00	7.091
1412	2021-12-30 07:00:00	7.116
1413	2021-12-30 08:00:00	7.142
1414	2021-12-30 09:00:00	7.142
1415	2021-12-30 10:00:00	7.167
1416	2021-12-30 11:00:00	7.217
1417	2021-12-30 12:00:00	7.318
1418	2021-12-30 13:00:00	7.393
1419	2021-12-30 14:00:00	7.494
1420	2021-12-30 15:00:00	7.594
1421	2021-12-30 16:00:00	7.695
1422	2021-12-30 17:00:00	7.77
1423	2021-12-30 18:00:00	7.845
1424	2021-12-30 19:00:00	7.87
1425	2021-12-30 20:00:00	7.895
1426	2021-12-30 21:00:00	7.895
1427	2021-12-30 22:00:00	7.87
1428	2021-12-30 23:00:00	7.845
1429	2021-12-31	7.82
1430	2021-12-31 01:00:00	7.77
1431	2021-12-31 02:00:00	7.745
1432	2021-12-31 03:00:00	7.72
1433	2021-12-31 04:00:00	7.67
1434	2021-12-31 05:00:00	7.619
1435	2021-12-31 06:00:00	7.594
1436	2021-12-31 07:00:00	7.544
1437	2021-12-31 08:00:00	7.519
1438	2021-12-31 09:00:00	7.469
1439	2021-12-31 10:00:00	7.469
1440	2021-12-31 11:00:00	7.444
1441	2021-12-31 12:00:00	7.469
1442	2021-12-31 13:00:00	7.544
1443	2021-12-31 14:00:00	7.619
1444	2021-12-31 15:00:00	7.72
1445	2021-12-31 16:00:00	7.795
1446	2021-12-31 17:00:00	7.87
1447	2021-12-31 18:00:00	7.92
1448	2021-12-31 19:00:00	7.92
1449	2021-12-31 20:00:00	7.92
1450	2021-12-31 21:00:00	7.92
1451	2021-12-31 22:00:00	7.895
1452	2021-12-31 23:00:00	7.87
1453	2022-01-01	7.845
1454	2022-01-01 01:00:00	7.795
1455	2022-01-01 02:00:00	7.77
1456	2022-01-01 03:00:00	7.745
1457	2022-01-01 04:00:00	7.695
1458	2022-01-01 05:00:00	7.645
1459	2022-01-01 06:00:00	7.619
1460	2022-01-01 07:00:00	7.594
1461	2022-01-01 08:00:00	7.569
1462	2022-01-01 09:00:00	7.544
1463	2022-01-01 10:00:00	7.569
1464	2022-01-01 11:00:00	7.594
1465	2022-01-01 12:00:00	7.67
1466	2022-01-01 13:00:00	7.745
1467	2022-01-01 14:00:00	7.87
1468	2022-01-01 15:00:00	7.97
1469	2022-01-01 16:00:00	8.07
1470	2022-01-01 17:00:00	8.17
1471	2022-01-01 18:00:00	8.22
1472	2022-01-01 19:00:00	8.27
1473	2022-01-01 20:00:00	8.27
1474	2022-01-01 21:00:00	8.27
1475	2022-01-01 22:00:00	8.245
1476	2022-01-01 23:00:00	8.22
1477	2022-01-02	8.195
1478	2022-01-02 01:00:00	8.17
1479	2022-01-02 02:00:00	8.12
1480	2022-01-02 03:00:00	8.095
1481	2022-01-02 04:00:00	8.07
1482	2022-01-02 05:00:00	8.02
1483	2022-01-02 06:00:00	7.995
1484	2022-01-02 07:00:00	7.945
1485	2022-01-02 08:00:00	7.92
1486	2022-01-02 09:00:00	7.87
1487	2022-01-02 10:00:00	7.845
1488	2022-01-02 11:00:00	7.845
1489	2022-01-02 12:00:00	7.87
1490	2022-01-02 13:00:00	7.945
1491	2022-01-02 14:00:00	8.02
1492	2022-01-02 15:00:00	8.145
1493	2022-01-02 16:00:00	8.27
1494	2022-01-02 17:00:00	8.394
1495	2022-01-02 18:00:00	8.469
1496	2022-01-02 19:00:00	8.519
1497	2022-01-02 20:00:00	8.519
1498	2022-01-02 21:00:00	8.519
1499	2022-01-02 22:00:00	8.494
1500	2022-01-02 23:00:00	8.469
1501	2022-01-03	8.419
1502	2022-01-03 01:00:00	8.394
1503	2022-01-03 02:00:00	8.344
1504	2022-01-03 03:00:00	8.319
1505	2022-01-03 04:00:00	8.27
1506	2022-01-03 05:00:00	8.245
1507	2022-01-03 06:00:00	8.195
1508	2022-01-03 07:00:00	8.145
1509	2022-01-03 08:00:00	8.12
1510	2022-01-03 09:00:00	8.07
1511	2022-01-03 10:00:00	8.02
1512	2022-01-03 11:00:00	8.02
1513	2022-01-03 12:00:00	8.045
1514	2022-01-03 13:00:00	8.12
1515	2022-01-03 14:00:00	8.245
1516	2022-01-03 15:00:00	8.369
1517	2022-01-03 16:00:00	8.519
1518	2022-01-03 17:00:00	8.643
1519	2022-01-03 18:00:00	8.717
1520	2022-01-03 19:00:00	8.767
1521	2022-01-03 20:00:00	8.767
1522	2022-01-03 21:00:00	8.767
1523	2022-01-03 22:00:00	8.742
1524	2022-01-03 23:00:00	8.693
1525	2022-01-04	8.668
1526	2022-01-04 01:00:00	8.618
1527	2022-01-04 02:00:00	8.568
1528	2022-01-04 03:00:00	8.543
1529	2022-01-04 04:00:00	8.494
1530	2022-01-04 05:00:00	8.444
1531	2022-01-04 06:00:00	8.419
1532	2022-01-04 07:00:00	8.369
1533	2022-01-04 08:00:00	8.319
1534	2022-01-04 09:00:00	8.27
1535	2022-01-04 10:00:00	8.245
1536	2022-01-04 11:00:00	8.22
1537	2022-01-04 12:00:00	8.245
1538	2022-01-04 13:00:00	8.319
1539	2022-01-04 14:00:00	8.444
1540	2022-01-04 15:00:00	8.543
1541	2022-01-04 16:00:00	8.668
1542	2022-01-04 17:00:00	8.767
1543	2022-01-04 18:00:00	8.866
1544	2022-01-04 19:00:00	8.916
1545	2022-01-04 20:00:00	8.916
1546	2022-01-04 21:00:00	8.916
1547	2022-01-04 22:00:00	8.891
1548	2022-01-04 23:00:00	8.866
1549	2022-01-05	8.817
1550	2022-01-05 01:00:00	8.792
1551	2022-01-05 02:00:00	8.742
1552	2022-01-05 03:00:00	8.717
1553	2022-01-05 04:00:00	8.668
1554	2022-01-05 05:00:00	8.643
1555	2022-01-05 06:00:00	8.618
1556	2022-01-05 07:00:00	8.568
1557	2022-01-05 08:00:00	8.568
1558	2022-01-05 09:00:00	8.543
1559	2022-01-05 10:00:00	8.519
1560	2022-01-05 11:00:00	8.543
1561	2022-01-05 12:00:00	8.593
1562	2022-01-05 13:00:00	8.668
1563	2022-01-05 14:00:00	8.792
1564	2022-01-05 15:00:00	8.916
1565	2022-01-05 16:00:00	9.04
1566	2022-01-05 17:00:00	9.163
1567	2022-01-05 18:00:00	9.238
1568	2022-01-05 19:00:00	9.287
1569	2022-01-05 20:00:00	9.287
1570	2022-01-05 21:00:00	9.312
1571	2022-01-05 22:00:00	9.287
1572	2022-01-05 23:00:00	9.262
1573	2022-01-06	9.213
1574	2022-01-06 01:00:00	9.163
1575	2022-01-06 02:00:00	9.163
1576	2022-01-06 03:00:00	9.139
1577	2022-01-06 04:00:00	9.139
1578	2022-01-06 05:00:00	9.139
1579	2022-01-06 06:00:00	9.139
1580	2022-01-06 07:00:00	9.139
1581	2022-01-06 08:00:00	9.139
1582	2022-01-06 09:00:00	9.139
1583	2022-01-06 10:00:00	9.163
1584	2022-01-06 11:00:00	9.213
1585	2022-01-06 12:00:00	9.287
1586	2022-01-06 13:00:00	9.361
1587	2022-01-06 14:00:00	9.46
1588	2022-01-06 15:00:00	9.558
1589	2022-01-06 16:00:00	9.657
1590	2022-01-06 17:00:00	9.756
1591	2022-01-06 18:00:00	9.805
1592	2022-01-06 19:00:00	9.805
1593	2022-01-06 20:00:00	9.805
1594	2022-01-06 21:00:00	9.78
1595	2022-01-06 22:00:00	9.756
1596	2022-01-06 23:00:00	9.731
1597	2022-01-07	9.731
1598	2022-01-07 01:00:00	9.706
1599	2022-01-07 02:00:00	9.682
1600	2022-01-07 03:00:00	9.657
1601	2022-01-07 04:00:00	9.657
1602	2022-01-07 05:00:00	9.632
1603	2022-01-07 06:00:00	9.608
1604	2022-01-07 07:00:00	9.608
1605	2022-01-07 08:00:00	9.583
1606	2022-01-07 09:00:00	9.558
1607	2022-01-07 10:00:00	9.558
1608	2022-01-07 11:00:00	9.583
1609	2022-01-07 12:00:00	9.632
1610	2022-01-07 13:00:00	9.706
1611	2022-01-07 14:00:00	9.805
1612	2022-01-07 15:00:00	9.903
1613	2022-01-07 16:00:00	10.001
1614	2022-01-07 17:00:00	10.1
1615	2022-01-07 18:00:00	10.149
1616	2022-01-07 19:00:00	10.198
1617	2022-01-07 20:00:00	10.198
1618	2022-01-07 21:00:00	10.173
1619	2022-01-07 22:00:00	10.149
1620	2022-01-07 23:00:00	10.1
1621	2022-01-08	10.075
1622	2022-01-08 01:00:00	10.026
1623	2022-01-08 02:00:00	9.952
1624	2022-01-08 03:00:00	9.903
1625	2022-01-08 04:00:00	9.854
1626	2022-01-08 05:00:00	9.805
1627	2022-01-08 06:00:00	9.756
1628	2022-01-08 07:00:00	9.731
1629	2022-01-08 08:00:00	9.706
1630	2022-01-08 09:00:00	9.657
1631	2022-01-08 10:00:00	9.657
1632	2022-01-08 11:00:00	9.657
1633	2022-01-08 12:00:00	9.706
1634	2022-01-08 13:00:00	9.805
1635	2022-01-08 14:00:00	9.928
1636	2022-01-08 15:00:00	10.051
1637	2022-01-08 16:00:00	10.149
1638	2022-01-08 17:00:00	10.222
1639	2022-01-08 18:00:00	10.296
1640	2022-01-08 19:00:00	10.32
1641	2022-01-08 20:00:00	10.345
1642	2022-01-08 21:00:00	10.32
1643	2022-01-08 22:00:00	10.296
1644	2022-01-08 23:00:00	10.271
1645	2022-01-09	10.271
1646	2022-01-09 01:00:00	10.222
1647	2022-01-09 02:00:00	10.198
1648	2022-01-09 03:00:00	10.149
1649	2022-01-09 04:00:00	10.1
1650	2022-01-09 05:00:00	10.051
1651	2022-01-09 06:00:00	10.001
1652	2022-01-09 07:00:00	9.952
1653	2022-01-09 08:00:00	9.903
1654	2022-01-09 09:00:00	9.879
1655	2022-01-09 10:00:00	9.854
1656	2022-01-09 11:00:00	9.854
1657	2022-01-09 12:00:00	9.879
1658	2022-01-09 13:00:00	9.952
1659	2022-01-09 14:00:00	10.051
1660	2022-01-09 15:00:00	10.149
1661	2022-01-09 16:00:00	10.271
1662	2022-01-09 17:00:00	10.369
1663	2022-01-09 18:00:00	10.443
1664	2022-01-09 19:00:00	10.467
1665	2022-01-09 20:00:00	10.467
1666	2022-01-09 21:00:00	10.443
1667	2022-01-09 22:00:00	10.394
1668	2022-01-09 23:00:00	10.345
1669	2022-01-10	10.32
1670	2022-01-10 01:00:00	10.271
1671	2022-01-10 02:00:00	10.222
1672	2022-01-10 03:00:00	10.198
1673	2022-01-10 04:00:00	10.149
1674	2022-01-10 05:00:00	10.124
1675	2022-01-10 06:00:00	10.075
1676	2022-01-10 07:00:00	10.051
1677	2022-01-10 08:00:00	10.001
1678	2022-01-10 09:00:00	9.952
1679	2022-01-10 10:00:00	9.903
1680	2022-01-10 11:00:00	9.879
1681	2022-01-10 12:00:00	9.903
1682	2022-01-10 13:00:00	9.977
1683	2022-01-10 14:00:00	10.1
1684	2022-01-10 15:00:00	10.247
1685	2022-01-10 16:00:00	10.369
1686	2022-01-10 17:00:00	10.467
1687	2022-01-10 18:00:00	10.541
1688	2022-01-10 19:00:00	10.59
1689	2022-01-10 20:00:00	10.59
1690	2022-01-10 21:00:00	10.565
1691	2022-01-10 22:00:00	10.516
1692	2022-01-10 23:00:00	10.467
1693	2022-01-11	10.394
1694	2022-01-11 01:00:00	10.32
1695	2022-01-11 02:00:00	10.247
1696	2022-01-11 03:00:00	10.198
1697	2022-01-11 04:00:00	10.124
1698	2022-01-11 05:00:00	10.051
1699	2022-01-11 06:00:00	10.001
1700	2022-01-11 07:00:00	9.928
1701	2022-01-11 08:00:00	9.854
1702	2022-01-11 09:00:00	9.805
1703	2022-01-11 10:00:00	9.756
1704	2022-01-11 11:00:00	9.731
1705	2022-01-11 12:00:00	9.756
1706	2022-01-11 13:00:00	9.829
1707	2022-01-11 14:00:00	9.903
1708	2022-01-11 15:00:00	10.001
1709	2022-01-11 16:00:00	10.1
1710	2022-01-11 17:00:00	10.198
1711	2022-01-11 18:00:00	10.247
1712	2022-01-11 19:00:00	10.296
1713	2022-01-11 20:00:00	10.296
1714	2022-01-11 21:00:00	10.247
1715	2022-01-11 22:00:00	10.222
1716	2022-01-11 23:00:00	10.173
1717	2022-01-12	10.149
1718	2022-01-12 01:00:00	10.1
1719	2022-01-12 02:00:00	10.051
1720	2022-01-12 03:00:00	10.001
1721	2022-01-12 04:00:00	9.928
1722	2022-01-12 05:00:00	9.879
1723	2022-01-12 06:00:00	9.78
1724	2022-01-12 07:00:00	9.706
1725	2022-01-12 08:00:00	9.608
1726	2022-01-12 09:00:00	9.509
1727	2022-01-12 10:00:00	9.435
1728	2022-01-12 11:00:00	9.41
1729	2022-01-12 12:00:00	9.41
1730	2022-01-12 13:00:00	9.46
1731	2022-01-12 14:00:00	9.558
1732	2022-01-12 15:00:00	9.608
1733	2022-01-12 16:00:00	9.657
1734	2022-01-12 17:00:00	9.657
1735	2022-01-12 18:00:00	9.608
1736	2022-01-12 19:00:00	9.558
1737	2022-01-12 20:00:00	9.509
1738	2022-01-12 21:00:00	9.435
1739	2022-01-12 22:00:00	9.386
1740	2022-01-12 23:00:00	9.312
1741	2022-01-13	9.287
1742	2022-01-13 01:00:00	9.262
1743	2022-01-13 02:00:00	9.213
1744	2022-01-13 03:00:00	9.188
1745	2022-01-13 04:00:00	9.163
1746	2022-01-13 05:00:00	9.139
1747	2022-01-13 06:00:00	9.114
1748	2022-01-13 07:00:00	9.04
1749	2022-01-13 08:00:00	8.965
1750	2022-01-13 09:00:00	8.891
1751	2022-01-13 10:00:00	8.817
1752	2022-01-13 11:00:00	8.767
1753	2022-01-13 12:00:00	8.742
1754	2022-01-13 13:00:00	8.792
1755	2022-01-13 14:00:00	8.866
1756	2022-01-13 15:00:00	8.941
1757	2022-01-13 16:00:00	9.04
1758	2022-01-13 17:00:00	9.114
1759	2022-01-13 18:00:00	9.188
1760	2022-01-13 19:00:00	9.213
1761	2022-01-13 20:00:00	9.188
1762	2022-01-13 21:00:00	9.163
1763	2022-01-13 22:00:00	9.114
1764	2022-01-13 23:00:00	9.064
1765	2022-01-14	9.015
1766	2022-01-14 01:00:00	8.965
1767	2022-01-14 02:00:00	8.891
1768	2022-01-14 03:00:00	8.817
1769	2022-01-14 04:00:00	8.767
1770	2022-01-14 05:00:00	8.693
1771	2022-01-14 06:00:00	8.643
1772	2022-01-14 07:00:00	8.568
1773	2022-01-14 08:00:00	8.519
1774	2022-01-14 09:00:00	8.469
1775	2022-01-14 10:00:00	8.444
1776	2022-01-14 11:00:00	8.469
1777	2022-01-14 12:00:00	8.519
1778	2022-01-14 13:00:00	8.593
1779	2022-01-14 14:00:00	8.717
1780	2022-01-14 15:00:00	8.841
1781	2022-01-14 16:00:00	8.941
1782	2022-01-14 17:00:00	9.04
1783	2022-01-14 18:00:00	9.114
1784	2022-01-14 19:00:00	9.163
1785	2022-01-14 20:00:00	9.163
1786	2022-01-14 21:00:00	9.139
1787	2022-01-14 22:00:00	9.089
1788	2022-01-14 23:00:00	9.015
1789	2022-01-15	8.965
1790	2022-01-15 01:00:00	8.891
1791	2022-01-15 02:00:00	8.841
1792	2022-01-15 03:00:00	8.767
1793	2022-01-15 04:00:00	8.717
1794	2022-01-15 05:00:00	8.643
1795	2022-01-15 06:00:00	8.593
1796	2022-01-15 07:00:00	8.519
1797	2022-01-15 08:00:00	8.444
1798	2022-01-15 09:00:00	8.369
1799	2022-01-15 10:00:00	8.319
1800	2022-01-15 11:00:00	8.27
1801	2022-01-15 12:00:00	8.295
1802	2022-01-15 13:00:00	8.369
1803	2022-01-15 14:00:00	8.444
1804	2022-01-15 15:00:00	8.519
1805	2022-01-15 16:00:00	8.593
1806	2022-01-15 17:00:00	8.693
1807	2022-01-15 18:00:00	8.767
1808	2022-01-15 19:00:00	8.817
1809	2022-01-15 20:00:00	8.817
1810	2022-01-15 21:00:00	8.817
1811	2022-01-15 22:00:00	8.767
1812	2022-01-15 23:00:00	8.742
1813	2022-01-16	8.693
1814	2022-01-16 01:00:00	8.618
1815	2022-01-16 02:00:00	8.568
1816	2022-01-16 03:00:00	8.519
1817	2022-01-16 04:00:00	8.469
1818	2022-01-16 05:00:00	8.394
1819	2022-01-16 06:00:00	8.344
1820	2022-01-16 07:00:00	8.27
1821	2022-01-16 08:00:00	8.22
1822	2022-01-16 09:00:00	8.145
1823	2022-01-16 10:00:00	8.12
1824	2022-01-16 11:00:00	8.07
1825	2022-01-16 12:00:00	8.095
1826	2022-01-16 13:00:00	8.17
1827	2022-01-16 14:00:00	8.319
1828	2022-01-16 15:00:00	8.494
1829	2022-01-16 16:00:00	8.643
1830	2022-01-16 17:00:00	8.767
1831	2022-01-16 18:00:00	8.866
1832	2022-01-16 19:00:00	8.916
1833	2022-01-16 20:00:00	8.916
1834	2022-01-16 21:00:00	8.891
1835	2022-01-16 22:00:00	8.841
1836	2022-01-16 23:00:00	8.792
1837	2022-01-17	8.717
1838	2022-01-17 01:00:00	8.668
1839	2022-01-17 02:00:00	8.593
1840	2022-01-17 03:00:00	8.519
1841	2022-01-17 04:00:00	8.469
1842	2022-01-17 05:00:00	8.419
1843	2022-01-17 06:00:00	8.344
1844	2022-01-17 07:00:00	8.295
1845	2022-01-17 08:00:00	8.245
1846	2022-01-17 09:00:00	8.22
1847	2022-01-17 10:00:00	8.22
1848	2022-01-17 11:00:00	8.245
1849	2022-01-17 12:00:00	8.319
1850	2022-01-17 13:00:00	8.419
1851	2022-01-17 14:00:00	8.543
1852	2022-01-17 15:00:00	8.693
1853	2022-01-17 16:00:00	8.841
1854	2022-01-17 17:00:00	8.99
1855	2022-01-17 18:00:00	9.089
1856	2022-01-17 19:00:00	9.163
1857	2022-01-17 20:00:00	9.188
1858	2022-01-17 21:00:00	9.163
1859	2022-01-17 22:00:00	9.139
1860	2022-01-17 23:00:00	9.089
1861	2022-01-18	9.015
1862	2022-01-18 01:00:00	8.941
1863	2022-01-18 02:00:00	8.866
1864	2022-01-18 03:00:00	8.792
1865	2022-01-18 04:00:00	8.717
1866	2022-01-18 05:00:00	8.643
1867	2022-01-18 06:00:00	8.568
1868	2022-01-18 07:00:00	8.494
1869	2022-01-18 08:00:00	8.419
1870	2022-01-18 09:00:00	8.369
1871	2022-01-18 10:00:00	8.319
1872	2022-01-18 11:00:00	8.295
1873	2022-01-18 12:00:00	8.319
1874	2022-01-18 13:00:00	8.394
1875	2022-01-18 14:00:00	8.519
1876	2022-01-18 15:00:00	8.668
1877	2022-01-18 16:00:00	8.817
1878	2022-01-18 17:00:00	8.916
1879	2022-01-18 18:00:00	9.015
1880	2022-01-18 19:00:00	9.064
1881	2022-01-18 20:00:00	9.064
1882	2022-01-18 21:00:00	9.04
1883	2022-01-18 22:00:00	8.99
1884	2022-01-18 23:00:00	8.965
1885	2022-01-19	8.916
1886	2022-01-19 01:00:00	8.866
1887	2022-01-19 02:00:00	8.817
1888	2022-01-19 03:00:00	8.767
1889	2022-01-19 04:00:00	8.693
1890	2022-01-19 05:00:00	8.618
1891	2022-01-19 06:00:00	8.543
1892	2022-01-19 07:00:00	8.444
1893	2022-01-19 08:00:00	8.369
1894	2022-01-19 09:00:00	8.295
1895	2022-01-19 10:00:00	8.245
1896	2022-01-19 11:00:00	8.22
1897	2022-01-19 12:00:00	8.245
1898	2022-01-19 13:00:00	8.319
1899	2022-01-19 14:00:00	8.444
1900	2022-01-19 15:00:00	8.568
1901	2022-01-19 16:00:00	8.668
1902	2022-01-19 17:00:00	8.767
1903	2022-01-19 18:00:00	8.841
1904	2022-01-19 19:00:00	8.891
1905	2022-01-19 20:00:00	8.916
1906	2022-01-19 21:00:00	8.891
1907	2022-01-19 22:00:00	8.866
1908	2022-01-19 23:00:00	8.841
1909	2022-01-20	8.792
1910	2022-01-20 01:00:00	8.742
1911	2022-01-20 02:00:00	8.693
1912	2022-01-20 03:00:00	8.668
1913	2022-01-20 04:00:00	8.643
1914	2022-01-20 05:00:00	8.618
1915	2022-01-20 06:00:00	8.593
1916	2022-01-20 07:00:00	8.593
1917	2022-01-20 08:00:00	8.568
1918	2022-01-20 09:00:00	8.568
1919	2022-01-20 10:00:00	8.543
1920	2022-01-20 11:00:00	8.568
1921	2022-01-20 12:00:00	8.618
1922	2022-01-20 13:00:00	8.693
1923	2022-01-20 14:00:00	8.742
1924	2022-01-20 15:00:00	8.767
1925	2022-01-20 16:00:00	8.792
1926	2022-01-20 17:00:00	8.817
1927	2022-01-20 18:00:00	8.817
1928	2022-01-20 19:00:00	8.792
1929	2022-01-20 20:00:00	8.742
1930	2022-01-20 21:00:00	8.693
1931	2022-01-20 22:00:00	8.643
1932	2022-01-20 23:00:00	8.618
1933	2022-01-21	8.568
1934	2022-01-21 01:00:00	8.543
1935	2022-01-21 02:00:00	8.519
1936	2022-01-21 03:00:00	8.494
1937	2022-01-21 04:00:00	8.469
1938	2022-01-21 05:00:00	8.444
1939	2022-01-21 06:00:00	8.419
1940	2022-01-21 07:00:00	8.394
1941	2022-01-21 08:00:00	8.369
1942	2022-01-21 09:00:00	8.369
1943	2022-01-21 10:00:00	8.344
1944	2022-01-21 11:00:00	8.369
1945	2022-01-21 12:00:00	8.419
1946	2022-01-21 13:00:00	8.469
1947	2022-01-21 14:00:00	8.519
1948	2022-01-21 15:00:00	8.568
1949	2022-01-21 16:00:00	8.668
1950	2022-01-21 17:00:00	8.717
1951	2022-01-21 18:00:00	8.767
1952	2022-01-21 19:00:00	8.792
1953	2022-01-21 20:00:00	8.767
1954	2022-01-21 21:00:00	8.742
1955	2022-01-21 22:00:00	8.693
1956	2022-01-21 23:00:00	8.643
1957	2022-01-22	8.568
1958	2022-01-22 01:00:00	8.494
1959	2022-01-22 02:00:00	8.419
1960	2022-01-22 03:00:00	8.344
1961	2022-01-22 04:00:00	8.27
1962	2022-01-22 05:00:00	8.22
1963	2022-01-22 06:00:00	8.145
1964	2022-01-22 07:00:00	8.07
1965	2022-01-22 08:00:00	7.995
1966	2022-01-22 09:00:00	7.945
1967	2022-01-22 10:00:00	7.92
1968	2022-01-22 11:00:00	7.97
1969	2022-01-22 12:00:00	8.02
1970	2022-01-22 13:00:00	8.095
1971	2022-01-22 14:00:00	8.17
1972	2022-01-22 15:00:00	8.245
1973	2022-01-22 16:00:00	8.344
1974	2022-01-22 17:00:00	8.419
1975	2022-01-22 18:00:00	8.494
1976	2022-01-22 19:00:00	8.519
1977	2022-01-22 20:00:00	8.543
1978	2022-01-22 21:00:00	8.543
1979	2022-01-22 22:00:00	8.543
1980	2022-01-22 23:00:00	8.519
1981	2022-01-23	8.494
1982	2022-01-23 01:00:00	8.469
1983	2022-01-23 02:00:00	8.444
1984	2022-01-23 03:00:00	8.419
1985	2022-01-23 04:00:00	8.344
1986	2022-01-23 05:00:00	8.27
1987	2022-01-23 06:00:00	8.195
1988	2022-01-23 07:00:00	8.12
1989	2022-01-23 08:00:00	8.045
1990	2022-01-23 09:00:00	7.995
1991	2022-01-23 10:00:00	7.97
1992	2022-01-23 11:00:00	7.995
1993	2022-01-23 12:00:00	8.045
1994	2022-01-23 13:00:00	8.12
1995	2022-01-23 14:00:00	8.195
1996	2022-01-23 15:00:00	8.295
1997	2022-01-23 16:00:00	8.369
1998	2022-01-23 17:00:00	8.469
[truncated: 8,408 more rows]
